# Supplementary material for: Spatial phylogenetics of the native woody plant species in Hainan, China
Source: Ecol Evol. 2021 Feb 1;11(5):2100–9. doi: 10.1002/ece3.7180 (PMC7920777; doi:10.1002/ece3.7180)
Supplement: Supplementary file 3 — Appendix S1 [file ECE3-11-2100-s003.xls]

## Sheet: Sheet1
Family name	Chinese name	Latin name	ITS	matK	ndhF	rbcL	trnL
安息香科Styracaceae	赤杨叶	Alniphyllum fortunei	NA	HQ427279.1	KU936361.1	HQ427122.1	AF396161.1
安息香科Styracaceae	喙果安息香	Styrax agrestis	KP793398.1	NA	NA	NA	KP793325.1
安息香科Styracaceae	赛山梅	Styrax confusus	KP092687.1	KP094024.1	NA	KP094976.1	NA
安息香科Styracaceae	野茉莉	Styrax japonicus	MF349070.1	NA	NA	MF349501.1	JN102145.1
安息香科Styracaceae	齿叶安息香	Styrax serrulatus	AF327481	NA	NA	NA	NA
安息香科Styracaceae	栓叶安息香	Styrax suberifolius	KP092688.1	HQ427281.1	NA	HQ427124.1	KP793324.1
安息香科Styracaceae	越南安息香	Styrax tonkinensis	AF327463.1	NA	NA	NA	NA
菝葜科Smilacacea	合丝肖菝葜	Heterosmilax gaudichaudiana	JF976609.1	JF954024.1	NA	JF941915.1	NA
菝葜科Smilacacea	圆锥菝葜	Smilax bracteata	JF978663.1	JF956361.1	NA	JF944322.1	NA
菝葜科Smilacacea	菝葜	Smilax china	KJ628481.1	KJ641773.1	KM198715.1	KM609108.1	NA
菝葜科Smilacacea	筐条菝葜	Smilax corbularia	KX683213.1	KX683212.1	NA	KX683214.1	NA
菝葜科Smilacacea	土茯苓	Smilax glabra	KX394646.1	KX432983.1	KF818418.1	KX394670.1	NA
菝葜科Smilacacea	粉背菝葜	Smilax hypoglauca	NA	KP093835.1	NA	KF181488.1	NA
菝葜科Smilacacea	翅柄菝葜	Smilax perfoliata	JF978768.1	JF461403.1	NA	JF944427.1	NA
柏科Cupressaceae	翠柏	Calocedrus macrolepis	HQ435658.1	JN657251.1	NA	JN039267.1	KR920097.1
报春花科Primulaceae	蜡烛果	Aegiceras corniculatum	FJ976668.1	KX231341.1	NA	KX231353.1	AF402446.1
报春花科Primulaceae	朱砂根	Ardisia crenata	JN645186.1	GU135103.1	AY839951.1	GU135270.1	JQ684838.1
报春花科Primulaceae	密鳞紫金牛	Ardisia densilepidotula	FJ482151.1	NA	NA	NA	FJ482169.1
报春花科Primulaceae	灰色紫金牛	Ardisia fordii	JN253002.1	NA	NA	NA	NA
报春花科Primulaceae	走马胎	Ardisia gigantifolia	NA	NA	NA	NA	AF547795.1
报春花科Primulaceae	矮紫金牛	Ardisia humilis	KC878609.1	JF416272.1	NA	NA	JF416268.1
报春花科Primulaceae	山血丹	Ardisia lindleyana	KP092649.1	KP093772.1	NA	KP094709.1	NA
报春花科Primulaceae	心叶紫金牛	Ardisia maclurei	JQ684780.1	NA	NA	NA	JQ684848.1
报春花科Primulaceae	虎舌红	Ardisia mamillata	KT602414.1	JF416275.1	NA	NA	JF416261.1
报春花科Primulaceae	钝叶紫金牛	Ardisia obtusa	KT602416.1	NA	NA	NA	NA
报春花科Primulaceae	轮叶紫金牛	Ardisia ordinata	JN253009.1	NA	NA	NA	NA
报春花科Primulaceae	钮马果	Ardisia polysticta	KT602424.1	JF416279.1	NA	KJ688005.1	NA
报春花科Primulaceae	罗伞树	Ardisia quinquegona	KP092651.1	HQ415400.1	NA	GQ436753.1	JQ684842.1
报春花科Primulaceae	雪下红	Ardisia villosa	KP092653.1	KP093573.1	NA	KP094500.1	JQ684835.1
报春花科Primulaceae	酸藤子	Embelia laeta	KP092655.1	KP093361.1	NA	KX527272.1	NA
报春花科Primulaceae	当归藤	Embelia parviflora	KP092656.1	HG004888.1	NA	KF181461.1	NA
报春花科Primulaceae	白花酸藤子	Embelia ribes	MH394645.1	KY982615.1	NA	MG950529.1	MG951273.1
报春花科Primulaceae	密齿酸藤子	Embelia vestita	KP092663.1	KX526762.1	KX526837.1	KX527269.1	NA
报春花科Primulaceae	杜茎山	Maesa japonica	KP096000.1	KP094009.1	NA	KP094959.1	AF402451.1
报春花科Primulaceae	鲫鱼胆	Maesa perlaria	NA	KJ687724.1	NA	KJ688396.1	NA
报春花科Primulaceae	尖叶铁仔	Myrsine africana	AF164018.1	JX518081.1	AF213751.1	U96652.1	AF402447.1
报春花科Primulaceae	柳叶密花树	Myrsine linearis	FJ482149.1	NA	NA	NA	FJ482167.1
报春花科Primulaceae	密花树	Myrsine seguinii	MG877853.1	MG950518.1	NA	MG950625.1	MG951367.1
草海桐科Goodeniaceae	小草海桐	Scaevola hainanensis	KM921769.1	NA	NA	NA	NA
草海桐科Goodeniaceae	草海桐	Scaevola taccada	MF063854.1	GU135039.1	NA	GU135201.1	KT750267.1
茶茱萸科Icacinaceae	小果微花藤	Iodes vitiginea	NA	HG005004.1	NA	KF181576.1	NA
茶茱萸科Icacinaceae	甜果藤	Mappianthus iodoides	KP093057.1	KP093806.1	NA	KT740834.1	NA
茶茱萸科Icacinaceae	阔叶肖榄	Platea latifolia	NA	KT738364.1	NA	KT740847.1	NA
唇形科Lamiaceae	白毛紫珠	Callicarpa candicans	NA	FM163268.1	NA	NA	NA
唇形科Lamiaceae	杜虹花	Callicarpa formosana	KX302859.1	KP093633.1	NA	KP094561.1	NA
唇形科Lamiaceae	枇杷叶紫珠	Callicarpa kochiana	KP092816.1	KP093550.1	NA	KP094477.1	NA
唇形科Lamiaceae	长叶紫珠	Callicarpa longifolia	NA	FM163271.1	NA	JF739083.1	KC428462.1
唇形科Lamiaceae	红紫珠	Callicarpa rubella	NA	FM163258.1	NA	HQ427181.1	NA
唇形科Lamiaceae	臭牡丹	Clerodendrum bungei	U77744.1	NA	NA	JQ618463.1	FJ952045.1
唇形科Lamiaceae	灰毛大青	Clerodendrum canescens	KP092824.1	KP094059.1	NA	KP095012.1	FJ952047.1
唇形科Lamiaceae	重瓣臭茉莉	Clerodendrum chinense	NA	NA	U78683.1	NA	FJ952049.1
唇形科Lamiaceae	大青	Clerodendrum cyrtophyllum	KU745293.1	HQ427333.1	NA	HQ427185.1	FJ952048.1
唇形科Lamiaceae	白花灯笼	Clerodendrum fortunatum	NA	HQ415394.1	NA	KP094376.1	FJ952050.1
唇形科Lamiaceae	贞桐	Clerodendrum japonicum	KT728414.1	HQ415395.1	AY115886.1	GQ436521.1	FJ952043.1
唇形科Lamiaceae	尖齿臭茉莉	Clerodendrum lindleyi	NA	NA	NA	NA	FJ952046.1
唇形科Lamiaceae	长柄歧伞花	Cymaria dichotoma	NA	KF509859.1	NA	KF509870.1	KF509877.1
唇形科Lamiaceae	苦梓	Gmelina hainanensis	KC896698.1	MG836366.1	AY115880.1	JQ322524.1	MG836395.1
唇形科Lamiaceae	膜萼藤	Hymenopyramis cana	NA	NA	KF509865.1	NA	KF509879.1
唇形科Lamiaceae	豆腐柴	Premna microphylla	MG991100.1	HQ427331.1	U78701.1	JN899597.1	JN899601.1
唇形科Lamiaceae	钝叶臭黄荆	Premna serratifolia	KJ784578.1	KP998107.1	FM200146.1	MG836350.1	MG836408.1
唇形科Lamiaceae	假紫珠	Vitex axillariflora	NA	MG836384.1	FM200151.1	MG836355.1	MG836413.1
唇形科Lamiaceae	黄荆	Vitex negundo	JX856527.1	MG947054.1	JQ322520.1	MH092652.1	DQ304787.1
唇形科Lamiaceae	蔓荆	Vitex trifolia	KP092835.1	KR231893.1	FM200170.1	GU135285.1	NA
唇形科Lamiaceae	单叶蔓荆	Vitex trifolia subsp. litoralis	MF063877.1	MF064439.1	NA	MF065517.21	NA
唇形科Lamiaceae	越南牡荆	Vitex tripinnata	NA	NA	FM200152.1	NA	NA
唇形科Lamiaceae	许树	Volkameria inermis	KF848289.1	KP093583.1	L49159.2	KF796638.1	FJ952058.1
唇形科Lamiaceae	保亭花	Wenchengia alternifolia	JX893234.1		JQ322523.1	JQ322528.1	JX893310.1
粗丝木科Stemonuraceae	粗丝木	Gomphandra tetrandra	KR532199.1	KR530911.1	NA	KR529402.1	NA
大戟科 Euphorbiaceae	白茶树	Koilodepas hainanense	NA	KY498681.1	NA	KY498688.1	KY498695.1
大戟科 Euphorbiaceae	轮叶戟	Lasiococca comberi	KR532263.1	KR531015.1	NA	KX527182.1	NA
大戟科 Euphorbiaceae	大苞血桐	Macaranga andamanica	KP096049.1	HQ415380.1	NA	KP095100.1	NA
大戟科 Euphorbiaceae	中平树	Macaranga denticulata	DQ866546.1	NA	NA	NA	DQ899203.1
大戟科 Euphorbiaceae	刺果血桐	Macaranga lowii	DQ866566.1	NA	NA	KJ594780.1	DQ899224.1
大戟科 Euphorbiaceae	鼎湖血桐	Macaranga sampsonii	KP092929.1	HQ415381.1	NA	KP094597.1	NA
大戟科Euphorbiaceae	热带铁苋菜	Acalypha indica.	KY700207.1	NA	NA	KF381097.1	NA
大戟科Euphorbiaceae	红背山麻杆	Alchornea trewioides	KP092919.1	HQ415348.1	NA	KU243022.1	NA
大戟科Euphorbiaceae	石栗	Aleurites moluccana	NA	NA	NA	AY794883.1	AY794709.1
大戟科Euphorbiaceae	海南留萼木	Blachia siamensis	NA	AB268040.1	NA	AB267936.1	AY794727.1
大戟科Euphorbiaceae	白桐树	Claoxylon indicum	NA	NA	NA	KU243039.1	NA
大戟科Euphorbiaceae	棒柄花	Cleidion brevipetiolatum	KR531931.1	KR530616.1	NA	KX527245.1	NA
大戟科Euphorbiaceae	银叶巴豆	Croton cascarilloides	KP878331.1	NA	NA	KR529034.1	KP878414.1
大戟科Euphorbiaceae	鸡骨香	Croton crassifolius	AY971200.1	KR530628.1	NA	KR529036.1	AY971290.1
大戟科Euphorbiaceae	越南巴豆	Croton kongensis	AY971223.1	KR530632.1	NA	KR529044.1	AY971311.1
大戟科Euphorbiaceae	光叶巴豆	Croton laevigatus	KC758674.1	NA	NA	NA	NA
大戟科Euphorbiaceae	巴豆	Croton tiglium	KP878399.1	KP093548.1	NA	KU243013.1	KP878454.1
大戟科Euphorbiaceae	风轮桐	Epiprinus siletianus	KR532081.1	KY498680.1	NA	KY498687.1	KY498694.1
大戟科Euphorbiaceae	海南大戟	Euphorbia hainanensis	JQ750922.1	NA	MH014771.1	MH014773.1	NA
大戟科Euphorbiaceae	海漆	Excoecaria agallocha	KU876904.1	KX231348.1	AY374314.1	KX231360.1	KY496709.1
大戟科Euphorbiaceae	绿背桂花	Excoecaria cochinchinensis	GU441816.1	GU441796.1	NA	KY501146.1	KY496711.1
大戟科Euphorbiaceae	水柳	Homonoia riparia	NA	NA	NA	AY794978	NA
大戟科Euphorbiaceae	锈毛野桐	Mallotus anomalus	NA	NA	NA	KU243028.1	NA
大戟科Euphorbiaceae	白背叶	Mallotus apelta	KP092932.1	EF582632.1	NA	KU243007.1	NA
大戟科Euphorbiaceae	白楸	Mallotus paniculatus	DQ866608.1	EF582671.1	NA	KP752380.1	DQ899268.1
大戟科Euphorbiaceae	山苦茶	Mallotus peltatus	DQ866610.1	EF582672.1	NA	JF738870.1	DQ899269.1
大戟科Euphorbiaceae	粗糠柴	Mallotus philippensis	DQ866614.1	EF582674.1	NA	KX344615.1	DQ899272.1
大戟科Euphorbiaceae	石岩枫	Mallotus repandus	KP092940.1	EF582678.1	NA	GU441787.1	DQ899276.1
大戟科Euphorbiaceae	叶轮木	Ostodes paniculata	KR532470.1	AB268052.1	NA	AY794900.1	AY794725.1
大戟科Euphorbiaceae	宿萼木	Strophioblachia fimbricalyx	NA	NA	NA	AY794901.1	AY794728.1
大戟科Euphorbiaceae	山乌桕	Triadica cochinchinensis	KP735681.1	KR531594.1	NA	KY501149.1	KY496716.1
大戟科Euphorbiaceae	乌桕	Triadica sebifera	KP735684.1	GU135113.1	NA	GU135136.1	KY496717.1
大戟科Euphorbiaceae	木油桐	Vernicia montana	KP092944.1	HQ427287.1	NA	AB267953.1	AY794724.1
大麻科Cannabaceae	光叶白颜树	Aphananthe cuspidata	KR086742.1	KR530373.1	NA	KR528741.1	KR086777.1
大麻科Cannabaceae	黑弹朴	Celtis bungeana	KR086739.1	KP089003.1	NA	KP088522.1	KR086775.1
大麻科Cannabaceae	铁灵花	Celtis philippensis Blanco. var. wightii	KR531901.1	KX146233.1	AY289249.1	KU568004.1	AY147093.1
大麻科Cannabaceae	朴树	Celtis sinensis	KP093082.1	HQ427397.1	NA	HQ427254.1	JN040366.1
大麻科Cannabaceae	假玉桂	Celtis timorensis	KR531905.1	KR530558.1	NA	KR528957.1	NA
大麻科Cannabaceae	西川朴	Celtis vandervoetiana	NA	NA	NA	NA	KX363865.1
大麻科Cannabaceae	白颜树	Gironniera subaequalis	KR086743.1	HQ415240.1	NA	AF500340.1	Y16772.1
大麻科Cannabaceae	狭叶山黄麻	Trema angustifolia	KP093172.1	JF317434.1	NA	JN040425.1	JN040388.1
大麻科Cannabaceae	光叶山黄麻	Trema cannabina	KP093176.1	KP093356.1	NA	KP094270.1	JN040389.1
大麻科Cannabaceae	异色山黄麻	Trema orientalis	NA	NA	NA	KY654502.1	NA
大麻科Cannabaceae	山黄麻	Trema tomentosa	KP093177.1	HQ415345.1	NA	KY827181.1	KY827139.1
叠珠树科Akaniaceae	伯乐树	Bretschneidera sinensis	AF254758.1	AY483220.1	AY483247.1	M95753.2	NA
冬青科Aquifoliaceae	沙坝冬青	Ilex chapaensis	KP092546.1	HQ415254.1	NA	KP094920.1	NA
冬青科Aquifoliaceae	冬青	Ilex chinensis	KF255676.1	JF954086.1	NA	KF255705.1	KF255736.1
冬青科Aquifoliaceae	灰冬青	Ilex cinerea	NA	NA	NA	KX897057.1	NA
冬青科Aquifoliaceae	榕叶冬青	Ilex ficoidea	KP092550.1	HQ427288.1	NA	KX897044.1	KF255777.1
冬青科Aquifoliaceae	扣树	Ilex kaushue	NA	JF954101.1	NA	KX897048.1	NA
冬青科Aquifoliaceae	广东冬青	Ilex kwangtungensis	NA	NA	NA	KX897025	NA
冬青科Aquifoliaceae	毛冬青	Ilex pubescens	KP092556.1	HQ427291.1	NA	KX897108.1	KF255783.1
冬青科Aquifoliaceae	铁冬青	Ilex rotunda	AY140217.1	HQ415255.1	NA	KX897066.1	KY682278.1
冬青科Aquifoliaceae	三花冬青	Ilex triflora	KP092559.1	KP093476.1	NA	AF471711.1	NA
豆科Fabaceae/ Leguminosae	截叶铁扫帚	Lespedeza juncea var. sericea	KY174540.1	GU572334.1	NA	NA	NA
豆科Leguminosae	相思子	Abrus precatorius	AF467015.1	AF142705.1	NA	GU135185.1	KX268134.1
豆科Leguminosae	毛相思子	Abrus pulchellus	JN407456.1	KC846904.1	NA	KC846897.1	NA
豆科Leguminosae	藤金合欢	Acacia concinna	KF532080.1	KF531965.1	NA	KF532039.1	NA
豆科Leguminosae	羽叶金合欢	Acacia pennata	KF532072.1	KF531958.1	NA	KF532037.1	NA
豆科Leguminosae	海红豆	Adenanthera microsperma	GQ434409.1	HQ415273.1	NA	GQ436377.1	NA
豆科Leguminosae	楹树	Albizia chinensis	KR531703.1	KR530303.1	NA	KR528656.1	NA
豆科Leguminosae	天香藤	Albizia corniculata	KP092697.1	KP093431.1	NA	KP094349.1	NA
豆科Leguminosae	黄豆树	Albizia procera	JX856397.1	EU812033.1	NA	JF739049.1	EU440009.1
豆科Leguminosae	亮叶猴耳环	Archidendron lucidum	KT321363.1	KX302315.1	NA	KP094318.1	NA
豆科Leguminosae	薄叶猴耳环	Archidendron utile	KT767599.1	NA	NA	NA	NA
豆科Leguminosae	龙须藤	Bauhinia championii	AY258388.1	EU361873.1	NA	KX527120.1	NA
豆科Leguminosae	首冠藤	Bauhinia corymbosa	AF286357.1	NA	NA	NA	NA
豆科Leguminosae	海南羊蹄甲	Bauhinia hainanensis	AY258407	NA	NA	NA	NA
豆科Leguminosae	牛蹄麻	Bauhinia khasiana	AY258381.1	NA	NA	NA	NA
豆科Leguminosae	攀援羊蹄甲	Bauhinia scandens	AY258408.1	JN881423.1	NA	NA	NA
豆科Leguminosae	藤槐	Bowringia callicarpa	KP092704.1	KP093643.1	NA	KX527256.1	NA
豆科Leguminosae	刺果苏木	Caesalpinia bonduc	KY700254.1	JX517899.1	NA	JQ591591.1	AF430708.1
豆科Leguminosae	华南云实	Caesalpinia crista	KX372808.1	HM049549.1	NA	KP094390.1	EU361761.1
豆科Leguminosae	云实	Caesalpinia decapetala	KF379230.1	HM049555.1	NA	NA	AF430714.1
豆科Leguminosae	南蛇簕	Caesalpinia minax	GU217664.1	HM049550.1	NA	KX527099.1	NA
豆科Leguminosae	苏木	Caesalpinia sappan	KP092705.1	KP093492.1	NA	KP094413.1	NA
豆科Leguminosae	香花鸡血藤	Callerya dielsiana	KP096011.1	KP093984.1	NA	KP094928.1	NA
豆科Leguminosae	亮叶鸡血藤	Callerya nitida	KF294869.1	KF294880.1	NA	NA	NA
豆科Leguminosae	皱果鸡血藤	Callerya oosperma	KF294870.1	NA	NA	NA	NA
豆科Leguminosae	网络鸡血藤	Callerya reticulata	AF467031.1	KX526631.1	NA	KX527123.1	AF311380.1
豆科Leguminosae	美丽鸡血藤	Callerya speciosa	AF467033.1	NA	NA	NA	NA
豆科Leguminosae	杭子梢	Campylotropis macrocarpa	GU572164.1	GU572323.1	NA	NA	JN402864.1
豆科Leguminosae	小刀豆	Canavalia cathartica	HQ707570.1	NA	NA	NA	NA
豆科Leguminosae	海刀豆	Canavalia rosea	KC779645.1	KJ772603.1	NA	MF065378.1	HM587711.1
豆科Leguminosae	猪屎豆	Crotalaria pallida	KX057857.1	KJ772687.1	NA	KJ773413.1	KX268170.1
豆科Leguminosae	秧青	Dalbergia assamica	KM521356.1	KM521275.1	NA	KM510235.1	FR854169.1
豆科Leguminosae	两粤檀	Dalbergia benthamii	NA	KM521278.1	NA	KM510238.1	NA
豆科Leguminosae	海南檀	Dalbergia hainanensis	KY484184.1	KY484225.1	NA	NA	KY484261.1
豆科Leguminosae	藤檀	Dalbergia hancei	NA	KM521302.1	NA	KM510263.1	NA
豆科Leguminosae	降香檀	Dalbergia odorifera	MH396005.1	KY489992.1	NA	KY489995.1	KY484247.1
豆科Leguminosae	单节假木豆	Dendrolobium lanceolatum	KY702705.1	AB924975.1	NA	KY702645.1	NA
豆科Leguminosae	假木豆	Dendrolobium triangulare	KY702706.1	KX713089.1	NA	KY702646.1	NA
豆科Leguminosae	白花鱼藤	Derris alborubra	JX506466.1	JX506638.1	NA	NA	JX506524.1
豆科Leguminosae	中南鱼藤	Derris fordii	NA	KX652167.1	NA	NA	NA
豆科Leguminosae	鱼藤	Derris trifoliata	JX506470.1	HM049528.1	NA	KF496391.1	JX506528.1
豆科Leguminosae	大叶山蚂蝗	Desmodium gangeticum	GQ413941.1	KX119374.1	NA	KX119286.1	KX268177.1
豆科Leguminosae	假地豆	Desmodium heterocarpon	GQ413942.1	AB925045.1	NA	KY702613.1	JN402867.1
豆科Leguminosae	大叶拿身草	Desmodium laxiflorum	KP092724.1	KP094091.1	NA	KP095045.1	NA
豆科Leguminosae	绒毛山绿豆	Desmodium velutinum	KX057866.1	KX119377.1		KX119288.1	KX268180.1
豆科Leguminosae	榼藤	Entada phaseoloides	NA	EU366219.1	NA	JF738904.1	EU328497.1
豆科Leguminosae	大叶千斤拨	Flemingia macrophylla	KX277722.1	KF621101	NA	JQ933336.1	KF621112
豆科Leguminosae	疏花木蓝	Indigofera colutea	JQ945956.1	NA	NA	NA	NA
豆科Leguminosae	假大青蓝	Indigofera galegoides	EU729584	NA	NA	NA	NA
豆科Leguminosae	硬毛木蓝	Indigofera hirsuta	KX057878.1	KJ772854.1	NA	KJ773587.1	KX268191.1
豆科Leguminosae	木蓝	Indigofera tinctoria	JQ945970.1	KJ939228.1	NA	KJ939239.1	NA
豆科Leguminosae	厚果崖豆藤	Millettia pachycarpa	KR532404.1	KY241803.1	NA	KR529763.1	NA
豆科Leguminosae	海南崖豆藤	Millettia pachyloba	AF467478.1	KY241804.1	NA	KF181490.1	NA
豆科Leguminosae	印度崖豆	Millettia pulchra	KP092736.1	KP093474.1	NA	KP094394.1	NA
豆科Leguminosae	黄毛黧豆	Mucuna bracteata	KX499610.1	KX606944.1	NA	KX606937.1	NA
豆科Leguminosae	海南黧豆	Mucuna hainanensis	KT696043.1	HM049512.1	NA	GQ436341.1	NA
豆科Leguminosae	大果油麻藤	Mucuna macrocarpa	NA	AB627858.1	NA	AB045811.1	NA
豆科Leguminosae	凹叶红豆	Ormosia emarginata	NA	KY079020.1	NA	U74231.1	NA
豆科Leguminosae	肥荚红豆	Ormosia fordiana	KR532460.1	HQ415278.1	NA	HQ415096.1	NA
豆科Leguminosae	胀荚红豆	Ormosia inflata	NA	KY079040	NA	NA	NA
豆科Leguminosae	海南红豆	Ormosia pinnata	NA	KY079070	NA	NA	NA
豆科Leguminosae	软荚红豆	Ormosia semicastrata	NA	KY079071.1	NA	KP094657.1	NA
豆科Leguminosae	毛排钱树	Phyllodium elegans	KY702716.1	KX713114.1	NA	KY702656.1	NA
豆科Leguminosae	排钱树	Phyllodium pulchellum	KY702718.1	HM049524.1	NA	KY702658.1	NA
豆科Leguminosae	水黄皮	Pongamia pinnata	AF467493.1	NA	NA	AY289676.1	NA
豆科Leguminosae	紫檀	Pterocarpus indicus	MH245226.1	AF142691.1	NA	KY829240.1	AF208953.1
豆科Leguminosae	葛	Pueraria montana	MG236579.1	GU134979.1	NA	GU135142.1	AB685325.1
豆科Leguminosae	三裂叶野葛	Pueraria phaseoloides	NA	EU717404.1	NA	EU717263.1	EU717327.1
豆科Leguminosae	小鹿藿	Rhynchosia minima	KF815510.1	NA	NA	AB045823.1	NA
豆科Leguminosae	望江南	Senna occidentalis	MF085531.1	NA	NA	KJ773879.1	NA
豆科Leguminosae	黄槐决明	Senna surattensis	KJ638427.1	KJ638453.1	NA	KX385990.1	NA
豆科Leguminosae	海南槐	Sophora tomentosa	AY725482.1	KX146307.1	NA	AY725481.1	AB817493.1
豆科Leguminosae	密花豆	Spatholobus suberectus	KX302789.1	HG004955.1	NA	KP202396.1	NA
豆科Leguminosae	灰毛豆	Tephrosia purpurea	KR046194.1	KF545845.1	NA	KU551075.1	NA
豆科Leguminosae	三叉刺	Trifidacanthus unifoliolatus	NA	KX713120.1	NA	KX527503.1	NA
豆科Leguminosae	猫尾草	Uraria crinita	JN189714.1	JN407138.2	NA	KY702625.1	NA
豆科Leguminosae	美花狸尾豆	Uraria picta	KJ950361.1	NA	NA	NA	NA
毒鼠子科Dichapetalaceae	毒鼠子	Dichapetalum gelonioides	KR531987.1	NA	NA	KR529102.1	NA
杜鹃花科Ericaceae	广东金叶子	Craibiodendron scleranthum	KP092596.1	KP093850.1	NA	KP094791.1	NA
杜鹃花科Ericaceae	红脉南烛	Lyonia ovalifolia	KM209397.1	U61305.1	NA	AF124580.1	NA
杜鹃花科Ericaceae	羊角杜鹃	Rhododendron cavaleriei	AF393425.1	NA	NA	NA	AF452186.1
杜鹃花科Ericaceae	海南杜鹃	Rhododendron hainanense	EU296732.1	NA	NA	NA	NA
杜鹃花科Ericaceae	毛棉杜鹃花	Rhododendron moulmainense	KM605937.1	AF454859.1	NA	HQ706921.1	AF452194.1
杜鹃花科Ericaceae	南华杜鹃	Rhododendron simiarum	HQ707071.1	NA	NA	HQ706935.1	NA
杜鹃花科Ericaceae	映山红	Rhododendron simsii	KM209406.1	HQ427299.1	GQ997797.1	KY626989.1	GQ184592.1
杜鹃花科Ericaceae	乌饭树	Vaccinium bracteatum	KM209427.1	AB623177.1	NA	HQ427149.1	NA
杜英科Elaeocarpaceae	圆果杜英	Elaeocarpus angustifolius	KJ675646.1	KR530755.1	EU002222.1	KR529191.1	KJ631298.1
杜英科Elaeocarpaceae	显脉杜英	Elaeocarpus dubius	NA	KR530761.1	NA	KJ440016.1	NA
杜英科Elaeocarpaceae	水石榕	Elaeocarpus hainanensis	KF186468.1	NA	NA	NA	JN676061.1
杜英科Elaeocarpaceae	日本杜英	Elaeocarpus japonicus	KJ675687.1	HQ427305.1	NA	HQ427155.1	NA
杜英科Elaeocarpaceae	绢毛杜英	Elaeocarpus nitentifolius	KP093063.1	HQ415262.1	NA	KP094932.1	NA
杜英科Elaeocarpaceae	长柄杜英	Elaeocarpus petiolatus	KR532054.1	KJ708920.1	NA	KR529209.1	NA
杜英科Elaeocarpaceae	毛果杜英	Elaeocarpus rugosus	KR532062.1	KR530772.1	NA	KR529219.1	NA
杜英科Elaeocarpaceae	山杜英	Elaeocarpus sylvestris	KJ675667.1	HQ415265.1	NA	HQ415081.1	KJ675728.1
杜英科Elaeocarpaceae	猴欢喜	Sloanea sinensis	KP093066.1	KP093691.1	NA	HQ427152.1	JN676075.1
番荔枝科Annonacea	海岛木	Trivalvaria costata	NA	NA	JQ723815.1	NA	NA
番荔枝科Annonacea	光叶紫玉盘	Uvaria boniana	NA	FJ743757.1	NA	FJ743829.1	FJ743864.1
番荔枝科Annonacea	刺果紫玉盘	Uvaria calamistrata	NA	FJ743759.1	KM924889.1	FJ743831.1	FJ743866.1
番荔枝科Annonacea	山椒子	Uvaria grandiflora	AF427509.1	FJ743764.1	NA	AY841664.1	AY841742.1
番荔枝科Annonacea	紫玉盘	Uvaria littoralis	KP096048.1	KP093408.1	NA	KP094323.1	NA
番荔枝科Annonaceae	藤春	Alphonsea monogyna	KR531719.1	KY054908.1	NA	KY054905.1	KY054917.1
番荔枝科Annonaceae	蒙蒿子	Anaxagorea luzonensis	NA	AY518883.1	NA	AY319074.1	AY319188.1
番荔枝科Annonaceae	鹰爪花	Artabotrys hexapetalus	NA	AY238962.1	EF179284.1	NA	EF179284.1
番荔枝科Annonaceae	香港鹰爪花	Artabotrys hongkongensis	KP092901.1	KM924839.1	KM924869.1	KF181514.1	KM924937.1
番荔枝科Annonaceae	蕉木	Chieniodendron hainanense	NA	NA	NA	KX527054	NA
番荔枝科Annonaceae	喙果皂帽花	Dasymaschalon rostratum	NA	JQ768562.1	JQ768599.1	KR529090.1	JQ768722.1
番荔枝科Annonaceae	皂帽花	Dasymaschalon trichophorum	KX786535.1	JQ768565.1	JQ768602.1	JQ768685.1	JQ768725.1
番荔枝科Annonaceae	假鹰爪	Desmos chinensis	KX786520.1	KP093298.1	JQ768603.1	JQ762414.1	JQ762415.1
番荔枝科Annonaceae	斜脉异萼花	Disepalum plagioneurum	NA	KT452814.1	KT452825.1	NA	KT452836.1
番荔枝科Annonaceae	白叶瓜馥木	Fissistigma glaucescens	NA	AY743482.1	NA	AY743444.1	AY743463.1
番荔枝科Annonaceae	瓜馥木	Fissistigma oldhamii	NA	NA	NA	KF181575.1
番荔枝科Annonaceae	长叶哥纳香	Goniothalamus gardneri	NA	EU715071.1	KM818656.1	KM818784.1	KM818871.1
番荔枝科Annonaceae	海南哥纳香	Goniothalamus howii	NA	KM818590.1	NA	KM818833.1	KM818886.1
番荔枝科Annonaceae	囊瓣木	Miliusa horsfieldii	NA	AY518849.1	JQ690447.1	AY318986.1	AY319098.1
番荔枝科Annonaceae	山蕉	Mitrephora macclurei	NA	FJ463215.1	NA	NA	FJ463216.1
番荔枝科Annonaceae	银钩花	Mitrephora tomentosa	NA	AB925113.1	NA	AB925743.1	NA
番荔枝科Annonaceae	细基丸	Polyalthia cerasoides	NA	AY518854.1	NA	AY319017.1	AY319131.1
番荔枝科Annonaceae	沙煲暗罗	Polyalthia obliqua	NA	AY518822.1	NA	AY319029.1	AY319143.1
番荔枝科Annonaceae	香花暗罗	Polyalthia rumphii	NA	AY518791.1	NA	AY319031.1	AY319145.1
番荔枝科Annonaceae	暗罗	Polyalthia suberosa	JX856594.1	AY238965.1	AY218173.1	AY238956.1	AY231289.1
番荔枝科Annonaceae	嘉陵花	Popowia pisocarpa	NA	AY518862.1	KC857578.1	AY319044.1	AY319158.1
防己科Menispermaceae	樟叶木防己	Cocculus laurifolius	KM092303.1	EF143859.1	EF624286.1	JN051677.1	EF143890.1
枫香科Altingiaceae	枫香树	Liquidambar formosana	KX302740.1	AF274622.1	NA	DQ352384.1	DQ352221.1
橄榄科 Burseraceae	橄榄	Canarium album	DQ517524.1	HQ415266.1	NA	FJ466626.1	FJ466464.1
橄榄科 Burseraceae	乌榄	Canarium pimela	MF166590.1	MF166599.1	NA	MF166608.1	NA
橄榄科 Burseraceae	多花白头树	Garuga floribunda	NA	NA	NA	GU246039.1	GU246105.1
橄榄科 Burseraceae	羽叶白头树	Garuga pinnata	MH400168.1	KR530882.1	NA	KR529367.1	KM516827.1
钩吻科Gelsemiaceae	钩吻	Gelsemium elegans	KF022348.1	KF022414.1	EF077205.1	KF022478.1	NA
古柯科Erythroxylaceae	东方古柯	Erythroxylum sinense	KP092917.1	KP094049.1	NA	KP095002.1	NA
海人树科Surianaceae	海人树	Suriana maritima	NA	AY386950.1	EU002264.1	KU568066.1	NA
海桐科Pittosporaceae	光叶海桐	Pittosporum glabratum	KP092542.1	HQ415263.1	NA	HQ415091.1	NA
海桐科Pittosporaceae	台琼海桐	Pittosporum pentandrum	NA	GU135058.1	NA	GU135222.1	NA
禾本科Poaceae	印度勒竹	Bambusa bambos	DQ915808.1	KT226117.1	KF365018.1	MH170577.1	EU434051.1
禾本科Poaceae	吊丝球竹	Bambusa beecheyana	AY839720.1	KC123392.1	KF365005.1	KC123348.1	EU434052.1
禾本科Poaceae	妈竹	Bambusa boniopsis	NA	KT226122.1	KT227312.1	KT227426.1
禾本科Poaceae	粉单竹	Bambusa chungii	DQ270129.1	KT226123.1	KF365006.1	KT226609.1	KC734470.1
禾本科Poaceae	小簕竹	Bambusa flexuosa	AY839701.1	KT226127.1	KT227317.1	KT227431.1	NA
禾本科Poaceae	青皮竹	Bambusa textilis	AY839717.1	KP093796.1	NA	KP094733.1	GU062951.1
禾本科Poaceae	响子竹	Bonia levigata	NA	KT226146.1	KT227336.1	KT227450.1	NA
禾本科Poaceae	麻竹	Dendrocalamus latiflorus	KY296052.1	KT226172.1	KF364986.1	KT226658.1	DQ137380.1
禾本科Poaceae	锦帐竹	Indocalamus pseudosinicus	NA	JN247122.1	NA	JN247217.1	NA
禾本科Poaceae	托竹	Pseudosasa cantorii	NA	EU434233.1	NA	NA	EU434041.1
禾本科Poaceae	篲竹	Pseudosasa hindsii	NA	JN247158.1	NA	JN247253.1	NA
禾本科Poaceae	山骨罗竹	Schizostachyum hainanense	DQ131537.1	KT226231.1	KT227414.1	KT227534.1	KT226958.1
禾本科Poaceae	岭南思簩竹	Schizostachyum pseudolima	DQ131529.1	KT226232.1	KT227415.1	KT227535.1	DQ137364.1
核果木科Putranjivaceae	网脉核果木	Drypetes perreticulata	KR532004.1	KR530712.1	NA	KR529140.1	NA
红豆杉科Taxaceae	三尖杉	Cephalotaxus fortunei	EF660585.1	AF228109.1	NA	MF349753.1	AB083236.1
红豆杉科Taxaceae	西双版纳粗榧	Cephalotaxus mannii	KR780653.1	KR780659.1	NA	GQ463546.1	KR780656.1
红豆杉科Taxaceae	粗榧	Cephalotaxus sinensis	EF660591.1	AF228110.1	NA	AY450864.1	JF725906.1
红树科Rhizophoraceae	木榄	Bruguiera gymnorhiza	EU000398.1	KX231344.1	NA	U26320.2	KC854488.1
红树科Rhizophoraceae	海莲	Bruguiera sexangula	HM366137.1	KX231345.1	NA	KX231357.1	NA
红树科Rhizophoraceae	竹节树	Carallia brachiata	EF119072.1	HQ415397.1	AY425038.1	AF127371.1	NA
红树科Rhizophoraceae	角果木	Ceriops tagal	MF508974.1	KP725244.1	NA	DQ145949.1	JN847425.1
红树科Rhizophoraceae	秋茄树	Kandelia obovata	EU000400.1	NA	NA	NA	EF118989.1
红树科Rhizophoraceae	红树	Rhizophora apiculata	EF119074.1	KM255091.1	NA	KM255076.1	EF118990.1
红树科Rhizophoraceae	红海兰	Rhizophora stylosa	KF848257.1	AF105092.2	NA	AY050564.1	NA
胡椒科Piperaceae	苎叶蒟	Piper boehmeriifolium	KF924140.1	KR531359.1	NA	KR529896.1	NA
胡桃科Juglandaceae	青钱柳	Cyclocarya paliurus	KF994029.1	AY147098.1	NA	KX527063.1	AY147075.1
胡桃科Juglandaceae	少叶黄杞	Engelhardia roxburghiana .	KP092758.1	KP093986.1	NA	KP095111.1	LN849881.1
胡桃科Juglandaceae	毛叶黄杞	Engelhardia spicata	KR532080.1	KR530784.1	NA	KR529239.1	AF303775.1
胡桃科Juglandaceae	枫杨	Pterocarya stenoptera	KF994030.1	KP089255.1	NA	LC218974.1	KY574027.1
胡颓子科Elaeagnaceae	角花胡颓子	Elaeagnus gonyanthes	KP093086.1	KP093899.1	NA	KP094843.1	NA
虎皮楠科Daphniphyllaceae	牛耳枫	Daphniphyllum calycinum	KP093231.1	KP093384.1	NA	KP094298.1	NA
虎皮楠科Daphniphyllaceae	海南虎皮楠	Daphniphyllum paxianum	KF186442	NA	NA	NA	NA
桦木科Betulaceae	海南鹅耳枥	Carpinus londoniana	JF796532.1	AY211990.1	NA	FJ423646.1	AY211406.1
黄杨科Buxaceae	黄杨	Buxus sinica	NA	MF350175.1	NA	MF349741.1	NA
夹竹桃科Apocynaceae	海南香花藤	Aganosma schlechteriana	MF350555.1	EF456259.1	NA	NA	EF456126.1
夹竹桃科Apocynaceae	盆架树	Alstonia rostrata	KR531723.1	KR530336.1	NA	KR528691.1	NA
夹竹桃科Apocynaceae	链珠藤	Alyxia sinensis	NA	KX911149.1	NA	KX910813.1	NA
夹竹桃科Apocynaceae	鳝藤	Anodendron affine	KP092767.1	KP093971.1	NA	EU916727.1	NA
夹竹桃科Apocynaceae	牛角瓜	Calotropis gigantea	NA	KX911177.1	NA	KX910823.1	JX390724.1
夹竹桃科Apocynaceae	黄花夹竹桃	Cascabela thevetia	NA	NA	NA	KT693098.1	NA
夹竹桃科Apocynaceae	海杧果	Cerbera manghas	KJ559417.1	KJ784596.1	NA	DQ660637.1	EF456101.1
夹竹桃科Apocynaceae	白叶藤	Cryptolepis sinensis	KP764837.1	EF456374.1	NA	NA	EF456104.1
夹竹桃科Apocynaceae	刺瓜	Cynanchum corymbosum	NA	NA	NA	NA	LN896742.1
夹竹桃科Apocynaceae	南山藤	Dregea volubilis	MG818138.1	NA	NA	GQ436514.1	NA
夹竹桃科Apocynaceae	天星藤	Graphistemma pictum	NA	NA	NA	EU196275.1	HG530581.1
夹竹桃科Apocynaceae	海岛藤	Gymnanthera oblonga	DQ916850.1	KU564582.1	NA	KU564808.1	EF456106.1
夹竹桃科Apocynaceae	匙羹藤	Gymnema sylvestre	MF409652.1	MF064339.1	NA	JQ933350.1	KF953920.1
夹竹桃科Apocynaceae	球兰	Hoya carnosa	AF506155.1	HQ327586.1	NA	EU196279.1	DQ334535.1
夹竹桃科Apocynaceae	仔榄树	Hunteria zeylanica	NA	JX517717.1	NA	NA	NA
夹竹桃科Apocynaceae	蕊木	Kopsia arborea	KP092768.1	KT955335.1	NA	NA	NA
夹竹桃科Apocynaceae	山橙	Melodinus cochinchinensis	NA	KX526510.1	NA	KX910872.1	NA
夹竹桃科Apocynaceae	杠柳	Periploca sepium	FJ980366.1	KX036174.1	NA	KX036133.1	NA
夹竹桃科Apocynaceae	帘子藤	Pottsia laxiflora	MF350539.1	EF456276.1	NA	KF181585.1	EF456149.1
夹竹桃科Apocynaceae	萝芙木	Rauvolfia verticillata	MG818152.1	KX911145.1	NA	KX910898.1	NA
夹竹桃科Apocynaceae	鲫鱼藤	Secamone elliptica	NA	DQ660541.1	NA	DQ660665.1	EF456116.1
夹竹桃科Apocynaceae	羊角拗	Strophanthus divaricatus	KP092772.1	KP093555.1	NA	EU916730.1	NA
夹竹桃科Apocynaceae	尖蕾狗牙花	Tabernaemontana bufalina	KC878558.1	DQ660548.1	NA	AB925823.1	NA
夹竹桃科Apocynaceae	夜来香	Telosma cordata	NA	DQ660551.1	NA	DQ660674.1	EF456112.1
夹竹桃科Apocynaceae	弓果藤	Toxocarpus wightianus	NA	NA	NA	EU196292	NA
夹竹桃科Apocynaceae	络石	Trachelospermum jasminoides	JF708198.1	EF456294.1	NA	DQ660676.1	EF456172.1
夹竹桃科Apocynaceae	圆叶娃儿藤	Tylophora rotundifolia	NA	NA	NA	EU196295.1	GU060630.1
夹竹桃科Apocynaceae	酸叶胶藤	Urceola rosea	NA	EF456285.1	NA	KX910918.1	EF456160.1
夹竹桃科Apocynaceae	蓝树	Wrightia laevis	KR532724.1	KR531645.1	NA	JF739066.1	NA
夹竹桃科Apocynaceae	倒吊笔	Wrightia pubescens	KP092774.1	KP094121.1	NA	KP095081.1	NA
金虎尾科Malpighiaceae	风筝果	Hiptage benghalensis	KX277721.1	KX344559.1	HQ246853.1	KX344677.1	AF350990.1
金莲木科Ochnaceae	齿叶赛金莲木	Gomphia serrata	NA	KX526709.1	NA	KX527417.1	NA
金莲木科Ochnaceae	金莲木	Ochna integerrima	NA	AB924774.1	NA	KY066473.1	KF263449.1
金缕梅科Hamamelidaceae	蚊母树	Distylium racemosum	KP093234.1	AF013041.1	NA	AF061998.1	AF147469.1
金缕梅科Hamamelidaceae	秀柱花	Eustigma oblongifolium	AF127518.1	KJ687579.1	NA	KJ688185.1	AF147471.1
金缕梅科Hamamelidaceae	大果马蹄荷	Exbucklandia tonkinensis	GU576650.1	GU576685.1	NA	DQ352372.1	DQ352198.1
金缕梅科Hamamelidaceae	檵木	Loropetalum chinense	AH007306.2	AB237006.1	NA	DQ352370.1	DQ352359.1
金缕梅科Hamamelidaceae	红花荷	Rhodoleia championii	AH007307.2	AF274631.1	EF207476.1	DQ352373.1	DQ352197.1
金丝桃科Hypericaceae	黄牛木	Cratoxylum cochinchinense	KP092948.1	AB233787.1	HQ331891.1	HQ332046.1	NA
金粟兰科Chloranthaceae	金粟兰	Chloranthus spicatus	KP262427.1	NA	NA	AY236835.1	KM487700.1
金粟兰科Chloranthaceae	草珊瑚	Sarcandra glabra	MH270481.1	JN407115.1	NA	MH270458.1	KM487699.1
堇菜科Violaceae	鼠鞭草	Hybanthus enneaspermus .	HM483598.1	AB354490.1	NA	AB354418.1	AY739762.1
堇菜科Violaceae	三角车	Rinorea bengalensis	FJ002919.1	FJ670044.1	FJ670134.1	DQ834788.1	JN714079.1
锦葵科Malvaceae	昂天莲	Abroma augusta	KR531730.1	HM488448.1	AF287917.1	MF349636.1	NA
锦葵科Malvaceae	磨盘草	Abutilon indicum	KT779103.1	KJ663770.1	NA	KP094519.1	NA
锦葵科Malvaceae	木棉	Bombax ceiba	KM453163.1	HQ696690.1	NA	KY556637.1	HQ696743.1
锦葵科Malvaceae	海南椴	Diplodiscus trichospermus	NA	NA	NA	NA	JN676063.1
锦葵科Malvaceae	海南破布叶	Grewia chungii	KR532386.1	KX526699.1	KX526871.1	KX527059.1	NA
锦葵科Malvaceae	破布叶	Grewia nervosa	KX377379.1	KU601573.1	NA	KU601574.1	AY328165.1
锦葵科Malvaceae	山芝麻	Helicteres angustifolia	NA	AB925159.1	NA	AY082356.1	NA
锦葵科Malvaceae	雁婆麻	Helicteres hirsuta	NA	AB924985.1	NA	AB925611.1	NA
锦葵科Malvaceae	火索麻	Helicteres isora	KX277729.1	MF076999.1	NA	KX344718.1	NA
锦葵科Malvaceae	长柄银叶树	Heritiera angustata	NA	NA	NA	AY328184.1	AY328155.1
锦葵科Malvaceae	银叶树	Heritiera littoralis	KF848270.1	AY321181.1	AF111744.1	KX909587.1	JN676064.1
锦葵科Malvaceae	蝴蝶树	Heritiera parvifolia	NA	NA	NA	AY328183.1	AY328153.1
锦葵科Malvaceae	黄槿	Hibiscus tiliaceus	KY700378.1	GU135115.1	AB181069.1	GU135284.1	NA
锦葵科Malvaceae	鹧鸪麻	Kleinhovia hospita	NA	HM488449.1	AF111777.1	FJ976142.1	HM488407.1
锦葵科Malvaceae	翻白叶树	Pterospermum heterophyllum	AF460202.1	HQ415245.1	NA	AY328175.1	JN676071.1
锦葵科Malvaceae	窄叶半枫荷	Pterospermum lanceifolium	KR532521.1	HQ415246.1	NA	HQ415058.1	NA
锦葵科Malvaceae	翅苹婆	Pterygota alata	JX856494.1	NA	AY795599.1	JX856756.1	NA
锦葵科Malvaceae	长柄梭罗	Reevesia longipetiolata	AF460195.1	NA	NA	AY328177.1	AY328145.1
锦葵科Malvaceae	两广梭罗	Reevesia thyrsoidea	KP093000.1	HQ415360.1	AF111745.1	HQ415190.1	JN676074.1
锦葵科Malvaceae	黄花稔	Sida acuta	KY645506.1	KJ663774.1	AF384661.1	KU551067.1	NA
锦葵科Malvaceae	心叶黄花稔	Sida cordifolia	KY754190.1	KJ773144.1	NA	KJ773888.1	NA
锦葵科Malvaceae	粘毛黄花稔	Sida mysorensis	KM073066.1	NA	NA	JX110821.1	NA
锦葵科Malvaceae	白背黄花稔	Sida rhombifolia	KX779093.1	KT966997.1	KT967035.1	KJ773889.1	NA
锦葵科Malvaceae	桤叶黄花稔	Sida rhombifolia subsp. alnifolia	MG596790.1	EU815631.1	NA	NA	NA
锦葵科Malvaceae	海南苹婆	Sterculia hainanensis	NA	NA	NA	NA	JN676077
锦葵科Malvaceae	假苹婆	Sterculia lanceolata	KR532579.1	HQ415311.1	NA	AY082362.1	KU853232.1
锦葵科Malvaceae	白脚桐棉	Thespesia lampas	KT966928.1	KT966966.1	KT967005.1	NA	NA
锦葵科Malvaceae	桐棉	Thespesia populnea	KX452503.1	KX518648.1	U55328.1	KX397987.1	JN676079.1
锦葵科Malvaceae	刺蒴麻	Triumfetta rhomboidea	EF107655.1	NA	NA	KX527080.1	NA
锦葵科Malvaceae	地桃花	Urena lobata	KY700529.1	EF207260.1	KT967033.1	GU135283.1	NA
锦葵科Malvaceae	梵天花	Urena procumbens	KP096058.1	KP094093.1	NA	KP095048.1	NA
锦葵科Malvaceae	蛇婆子	Waltheria indica	KY968909.1	KJ773239.1	NA	MF135410.1	NA
菊科Compositae	羊耳菊	Duhaldea cappa	KP092568.1	KX526548.1	AY780827.1	KX527020.1	EF211068.1
菊科Compositae	阔苞菊	Pluchea indica	MF063841.1	MF064397.1	NA	MF065476.1	LN607161.1
菊科Compositae	毒根斑鸠菊	Vernonia cumingiana	NA	HG004925.1	NA	KF181498.1	NA
爵床科Acanthaceae	老鼠簕	Acanthus ilicifolius	KM652491.1	KX231339.1	NA	KX231351.1	KM888782.1
爵床科Acanthaceae	假杜鹃	Barleria cristata	KT004472.1	KF890174.1	NA	KF890170.1	KT075000.1
爵床科Acanthaceae	大爵床	Justicia grossa	KP744328.1	NA	NA	NA	KP744164.1
壳斗科Fagaceae	米锥	Castanopsis carlesii	NA	FJ185052.1	FJ185075.1	MF044986.1	AY714645.1
壳斗科Fagaceae	罗浮栲	Castanopsis faberi	KP096018.1	KP093601.1	NA	KP094529.1	EF057158.1
壳斗科Fagaceae	黧蒴	Castanopsis fissa	KP092748.1	EF057128.1	NA	HQ415234.1	EF057141.1
壳斗科Fagaceae	红锥	Castanopsis hystrix	KR531889.1	KR530540.1	NA	KR528933.1	NA
壳斗科Fagaceae	印度锥	Castanopsis indica	AY040377.1	KR530545.1	NA	KR528939.1	NA
壳斗科Fagaceae	烟斗柯	Lithocarpus corneus	KJ685169.1	NA	NA	NA	NA
壳斗科Fagaceae	红柯	Lithocarpus fenzelianus	KJ685172.1	NA	NA	NA	NA
壳斗科Fagaceae	硬壳柯	Lithocarpus hancei	MF952868.1	LC318970.1	NA	LC318963.1	NA
壳斗科Fagaceae	油叶柯	Lithocarpus konishii	KJ685192.1	KJ687757.1	NA	KJ688484.1	NA
壳斗科Fagaceae	木姜叶柯	Lithocarpus litseifolius	KP092755.1	KP093948.1	NA	KP094891.1	EF057153.1
壳斗科Fagaceae	水仙柯	Lithocarpus naiadarum	KJ685196.1	NA	NA	NA	NA
壳斗科Fagaceae	犁耙柯	Lithocarpus silvicolarum	KJ685205.1	NA	NA	NA	NA
壳斗科Fagaceae	麻栎	Quercus acutissima	MF349041.1	AB060069.1	KX825540.1	AB060578.1	HM770072.1
壳斗科Fagaceae	坝王栎	Quercus bawanglingensis	NA	MH058638.1	NA	NA	NA
苦苣苔科Gesneriaceae	芒毛苣苔	Aeschynanthus acuminatus	AF349307.1	NA	NA	KP094581.1	KM232640.1
苦苣苔科Gesneriaceae	红花芒毛苣苔	Aeschynanthus moningeriae	MF315102.1	NA	NA	NA	MF315108.1
苦苣苔科Gesneriaceae	吊石苣苔	Lysionotus pauciflorus	FJ501331.1	NA	U62182.2	NA	FJ501497.1
苦苣苔科Gesneriaceae	网脉蛛毛苣苔	Paraboea dictyoneura	KJ475415.1	NA	NA	NA	FJ501463.1
苦苣苔科Gesneriaceae	冠萼线柱苣苔	Rhynchotechum formosanum	KJ475412.1	NA	NA	NA	KM232662.1
苦木科	苦树	Picrasma quassioides	MF096583.1	HQ427327.1	NA	HQ427179.1	JN102179.1
苦木科Simaroubaceae	鸦胆子	Brucea javanica	AY510155.1	EU042848.1	NA	AY510146.1	GU593011.1
兰科Orchidaceae	黄兰	Cephalantheropsis obcordata	KM025155.1	KF852670.1	NA	KF852714.1	KM025178.1
楝科Meliaceae	山椤	Aglaia elaeagnoidea	AY695536.2	KR530268.1	NA	KR528615.1	KF211716.1
楝科Meliaceae	铁椤	Aglaia lawii	KF212161.1	KR530276.1	NA	KR528623.1	KF211839.1
楝科Meliaceae	米仔兰	Aglaia odorata	KR531683.1	KR530277.1	NA	KR528623.1	NA
楝科Meliaceae	山楝	Aphanamixis polystachya	JX856400.1	KU159154.1	NA	JF738929.1	KF211844.1
楝科Meliaceae	麻楝	Chukrasia tabularis	KR531922.1	KR530585.1	NA	KR528990.1	NA
楝科Meliaceae	红果樫木	Dysoxylum gotadhora	KR532028.1	KR530735.1	NA	KR529167.1	NA
楝科Meliaceae	赤木	Dysoxylum grande	KR532032.1	KR530740.1	NA	KR529172.1	NA
楝科Meliaceae	香港樫木	Dysoxylum hongkongense	KR532034.1	KR530741.1	NA	KR529173.1	NA
楝科Meliaceae	小果鹧鸪花	Heynea trijuga	KR532679.1	KR531595.1	NA	KX527197.1	NA
楝科Meliaceae	海南地黄连	Munronia pinnata	KJ566206.1	AY128195.1	NA	AY128237.1	NA
楝科Meliaceae	红楝子	Toona ciliata	KR532669.1	KR531577.1	NA	KP752377.1	EF126701.1
楝科Meliaceae	香椿	Toona sinensis	JX290135.1	JN680343.1	NA	JN654547.1	NA
楝科Meliaceae	杜楝	Turraea pubescens	NA	KM894776.1	NA	KM895935.1	NA
楝科Meliaceae	割舌树	Walsura robusta	KR532714.1	KR531630.1	NA	KR530206.1	NA
楝科Meliaceae	木果楝	Xylocarpus granatum	KY429968.1	KJ784619.1	NA	KJ784653.1	NA
蓼科Polygonaceae	虎杖	Reynoutria japonica	NA	MG220684.1	NA	MG246574.1	NA
龙胆科Gentianaceae	灰莉	Fagraea ceilanica	FJ232572.1	NA	NA	DQ131693.1	NA
龙脑香科Dipterocarpaceae	坡垒	Hopea hainanensis	AY328172.1	KJ611240.1	NA	AY328198.1	AY328167.1
龙脑香科Dipterocarpaceae	青梅	Vatica mangachapoi	AY328171.1	NA	NA	AY328199.1	AY328168.1
露兜树科Pandanaceae	露兜树	Pandanus tectorius	EU816709.1	MF064380.1	NA	MF065457.1	KJ681614.1
罗汉松科Podocarpaceae	鸡毛松	Dacrycarpus imbricatus	KP093071.1	EU161485.1	NA	AB027313.1	KT008104.1
罗汉松科Podocarpaceae	陆均松	Dacrydium pectinatum	NA	NA	NA	NA	AY534797.1
罗汉松科Podocarpaceae	长叶竹柏	Nageia fleuryi	KP093070.1	KY021421.1	NA	KM886366.1	AY013734.1
罗汉松科Podocarpaceae	竹柏	Nageia nagi	KP093068.1	AB023990.1	NA	AB027314.1	EF660630.1
罗汉松科Podocarpaceae	海南罗汉松	Podocarpus annamiensis	JF969590.1	KF713651.1	NA	HM593625.1	JN001426.1
罗汉松科Podocarpaceae	罗汉松	Podocarpus macrophyllus	KF713951.1	KF713728.1	NA	MF349481.1	EF660631.1
罗汉松科Podocarpaceae	百日青	Podocarpus neriifolius	KR674120.1	KF713741.1	NA	KM886368.1	AY013736.1
马钱科Loganiaceae	牛眼马钱	Strychnos angustiflora	JF937944.1	NA	NA	NA	NA
马钱科Loganiaceae	华马钱	Strychnos cathayensis	KP092775.1	KP093985.1	NA	KR530045.1	NA
猕猴桃科Actinidiaceae	水东哥	Saurauia tristyla	KR532556.1	EU310435.1	NA	KR529999.1	NA
木兰科 Magnoliaceae	苦梓含笑	Magnolia balansae	NA	KJ510870.1	AF107980.1	KJ439969.1	AY158170.1
木兰科 Magnoliaceae	木莲	Magnolia fordiana	MH270473.1	AY952412.1	AF107987.1	L12658.1	NA
木兰科 Magnoliaceae	醉香含笑/火力楠	Magnolia macclurei	NA	AB055546.1	AF107967.1	AB055585.1	AY158176.1
木兰科 Magnoliaceae	白花含笑	Magnolia mediocris	NA	JN050040.1	AB623357.1	AB623328.1	NA
木兰科 Magnoliaceae	观光木	Magnolia odora	DQ674740.1	AY008982.1	AF107978.1	AY008904.1	AY009043.1
木兰科 Magnoliaceae	石碌含笑	Magnolia shiluensis	NA	JN050084.1	AF107971.1	NA	NA
木兰科Magnoliaceae	香港木兰/香港玉兰	Magnolia championii	KU853480.1	KU853503.1	AF107915.1	KU853575.1	NA
木兰科Magnoliaceae	金叶含笑	Magnolia foveolata	KP092908.1	HQ415275.1	AF107964.1	AB623324.1	NA
木樨科Oleaceae	枝花流苏树	Chionanthus ramiflorus	JX862576.1	JX862987.1	NA	KM895589.1	KC428470.1
木樨科Oleaceae	白蜡树	Fraxinus chinensis	EU314837.1	HM171509.1	DQ673275.1	DQ673301.1	JF960520.1
木樨科Oleaceae	光蜡树	Fraxinus griffithii	HQ705232.1	NA	NA	NA	NA
木樨科Oleaceae	苦枥木	Fraxinus insularis	NA	HQ427335.1	NA	HQ427187.1	NA
木樨科Oleaceae	扭肚藤	Jasminum elongatum	KP092837.1	KP093551.1	NA	KP094479.1	NA
木樨科Oleaceae	清香藤	Jasminum lanceolarium	KP092839.1	KP093966.1	NA	KF181476.1	AY836539.1
木樨科Oleaceae	青藤仔	Jasminum nervosum	KC878599.1	GQ434173.1	NA	GQ436543.1	AY836537.1
木樨科Oleaceae	厚叶素馨	Jasminum pentaneurum	KP096037.1	KP093541.1	NA	KP094469.1
木樨科Oleaceae	日本女贞	Ligustrum japonicum	KC305505.1	JF830553.1	NA	JF830477.1	NA
木樨科Oleaceae	女贞	Ligustrum lucidum	KY223655.1	GU134987.1	NA	GU135151.1	NA
木樨科Oleaceae	小蜡	Ligustrum sinense	KR134848.1	GU134986.1	NA	GU135150.1	AF231847.1
木樨科Oleaceae	滨木犀榄	Olea brachiata	NA	NA	NA	NA	AF231864.1
木樨科Oleaceae	异株木犀榄	Olea dioica	JX862651.1	JX863045.1	NA	NA	NA
木樨科Oleaceae	厚边木犀	Osmanthus marginatus	EF362759.1	EU409432.1	NA	KJ688819.1	GU450315.1
木樨科Oleaceae	牛矢果	Osmanthus matsumuranus	KP092845.1	EU409435.1	NA	KP094306.1	GU450317.1
南鼠刺科Escalloniaceae	多香木	Polyosma cambodiana	NA	KR531381	NA	NA	NA
黏木科Ixonanthaceae	粘木	Ixonanthes reticulata	NA	AB233789.1	NA	AB233893.1	NA
牛栓藤科 Connaraceae	小叶红叶藤	Rourea microphylla	KP093058.1	KP093780.1	NA	KP094716.1	NA
牛栓藤科 Connaraceae	红叶藤	Rourea minor	KP093059.1	EF135591.1	FJ670137.1	FJ707537.1	NA
牛栓藤科Connaraceae	单叶豆	Ellipanthus glabrifolius	NA	NA	NA	KX527037.1	NA
葡萄科Vitaceae	广东蛇葡萄	Ampelopsis cantoniensis	NA	JF953235.1	NA	JF940877.1	JF437285.1
葡萄科Vitaceae	光叶蛇葡萄	Ampelopsis glandulosa	KX951343.1	KX950996.1	NA	KX951073.1	KX951224.1
葡萄科Vitaceae	节毛乌蔹莓	Cayratia ciliifera	NA	NA	NA	NA	KC166624.1
葡萄科Vitaceae	角花乌蔹莓	Cayratia corniculata	NA	NA	NA	KC428762.1	KC428822.1
葡萄科Vitaceae	膝曲乌蔹莓	Cayratia geniculata	NA	KX526801.1	KX526991.1	KC428756.1	KC428826.1
葡萄科Vitaceae	乌蔹莓	Cayratia japonica	KT344587.1	KX951001.1	NA	KC166313.1	KC166637.1
葡萄科Vitaceae	苦郎藤	Cissus assamica	KF544863.1	NA	NA	JX262279.1	JX476865.1
葡萄科Vitaceae	翅茎白粉藤	Cissus hexangularis	NA	KX526803.1	KX526939.1	KX527296.1	NA
葡萄科Vitaceae	翼茎白粉藤	Cissus pteroclada	NA	NA	NA	JX262277.1	NA
葡萄科Vitaceae	白粉藤	Cissus repens	KF544868.1	NA	KX526954.1	KX527323.1	JX476901.1
葡萄科Vitaceae	火筒树	Leea indica	KR532271.1	KX951014.1	NA	KX951092.1	JF437334.1
葡萄科Vitaceae	厚叶崖爬藤	Tetrastigma pachyphyllum	KR264877.1	KY766465.1	NA	KY766573.1	KY766858.1
葡萄科Vitaceae	扁担藤	Tetrastigma planicaule	NA	KX951025.1	NA	KY766576.1	KY766861.1
葡萄科Vitaceae	小果葡萄	Vitis balansana	NA	NA	NA	NA	HQ108238.1
漆树科Anacardiaceae	腰果	Anacardium occidentale	NA	NA	NA	KX618219.1	NA
漆树科Anacardiaceae	山檨子	Buchanania arborescens	NA	NA	NA	KY202635.1	KY067411.1
漆树科Anacardiaceae	南酸枣	Choerospondias axillaris	KR531918.1	HQ427341.1	NA	GU935420.1	KP055497.1
漆树科Anacardiaceae	厚皮树	Lannea coromandelica	NA	NA	NA	NA	KP055518.1
漆树科Anacardiaceae	黄连木	Pistacia chinensis	EF193080.1	KJ510922.1	DQ390462.1	GU935438.1	KP055538.1
漆树科Anacardiaceae	盐麸木	Rhus chinensis	EF682845.1	KP089289.1	AY643095.1	KY202643.1	KY067418.1
漆树科Anacardiaceae	槟榔青	Spondias pinnata	NA	NA	NA	NA	KP055576.1
漆树科Anacardiaceae	野漆树	Toxicodendron succedaneum	MF785458.1	MF786785.1	AB983139.1	MF786473.1	KP055583.1
千屈菜科Lythraceae	水芫花	Pemphis acidula	KY700437.1	NA	NA	AY036138.1	AY905477.1
千屈菜科Lythraceae	拟海桑	Sonneratia gulngai	AY680950.1	NA	NA	NA	AY395724.1
千屈菜科Lythraceae	杯萼海桑	Sonneratia alba	KJ511906.1	KX231350.1	NA	KX231362.1	KU984669.1
千屈菜科Lythraceae	无瓣海桑	Sonneratia apetala	MH553469.1	KF860155.1	NA	KF848249.1	AY395727.1
千屈菜科Lythraceae	海桑	Sonneratia caseolaris	AH010516.2	KX231349.1	NA	KX231361.1	KX000551.1
千屈菜科Lythraceae	海南海桑	Sonneratia hainanensis	AY680909.1	NA	NA	NA	AY395723.1
千屈菜科Lythraceae	桑海桑	Sonneratia ovata	AH010521.2	KJ784618.1	KU761929.1	KF848251.1	FJ628122.1
茜草科Rubiaceae	水团花	Adina pilulifera	KP096024.1	GQ434176.1	GQ852165.1	KP094380.1	NA
茜草科Rubiaceae	香楠	Aidia canthioides	KP092776.1	NA	NA	KP094571.1	NA
茜草科Rubiaceae	茜树	Aidia cochinchinensis	NA	HQ427347.1	NA	HQ427198.1	NA
茜草科Rubiaceae	多毛茜草树	Aidia pycnantha	KR531690.1	KJ815796.1	NA	KR528635.1	NA
茜草科Rubiaceae	毛茶	Antirhea chinensis	DQ063702.1	KX911096.1	NA	KX910815.1	NA
茜草科Rubiaceae	浓子茉莉	Benkara scandens	NA	NA	KJ680406.1	KJ680431.1	KJ680495.1
茜草科Rubiaceae	猪肚木	Canthium horridum	KR531877.1	KX911098.1	NA	KR528912.1	NA
茜草科Rubiaceae	大叶鱼骨木	Canthium simile	KR531879.1	KR530522.1	NA	KR528914.1	NA
茜草科Rubiaceae	山石榴	Catunaregam spinosa	MG995011.1	KJ815810.1	KF965031.1	KX344632.1	KJ815502.1
茜草科Rubiaceae	长叶弯管花	Chassalia curviflora	MF178579.1	KX911171.1	MF178667.1	MF178756.1	MF178930.1
茜草科Rubiaceae	穴果木	Coelospermum truncatum	KJ804857.1	NA	KJ805055.1	KJ805649.1	NA
茜草科Rubiaceae	海南虎刺	Damnacanthus hainanensis	JX412428.1	NA	NA	JX412469.1	JX412386.1
茜草科Rubiaceae	狗骨柴	Diplospora dubia	KP096027.1	KJ815695.1	NA	HQ427201.1	KJ815416.1
茜草科Rubiaceae	长柱山丹	Duperrea pavettifolia	KR532015.1	KJ815801.1	KJ680407.1	KJ680432.1	KJ680496.1
茜草科Rubiaceae	拉拉藤	Galium spurium	MG906007.1	NA	NA	MG906243.1	KC339085.1
茜草科Rubiaceae	海岸桐	Guettarda speciosa	KT333379.1	AY538389.1	GQ852213.1	AY538485.1	KJ906574.1
茜草科Rubiaceae	广花耳草	Hedyotis ampliflora	JX111198.1	JX111051.1	NA	JX111124.1	JX111317.1
茜草科Rubiaceae	五指山耳草	Hedyotis wuzhishanensis	JX111226.1	JX111071.1	NA	JX111146.1	JX111359.1
茜草科Rubiaceae	龙船花	Ixora chinensis	KP096028.1	HQ415301.1	NA	KU559262.1	NA
茜草科Rubiaceae	红花龙船花	Ixora coccinea	JN115026.1	KJ815671.1	HM164376.1	HM164167.1	EU817464.1
茜草科Rubiaceae	斜基粗叶木	Lasianthus attenuatus	KR532240.1	KR530992.1	NA	KR529488.1	NA
茜草科Rubiaceae	石核木	Lasianthus biflorus	KF704972.1	NA	NA	NA	NA
茜草科Rubiaceae	粗叶木	Lasianthus chinensis	KP092790	KP093411.1	NA	HQ415060.1	NA
茜草科Rubiaceae	广东粗叶木	Lasianthus curtisii	NA	KP093970.1	NA	KP094913.1	NA
茜草科Rubiaceae	罗浮粗叶木	Lasianthus fordii	KF704980.1	KJ687674.1	NA	LT717479.1	NA
茜草科Rubiaceae	鸡屎树	Lasianthus hirsutus	KF704982.1	AB925100.1	NA	AB925381.1	NA
茜草科Rubiaceae	有梗粗叶木	Lasianthus rhinocerotis	NA	NA	NA	NA	NA
茜草科Rubiaceae	短柄巴戟天	Morinda brevipes	MG996736.1	JF954628.1	NA	JF942535.1	NA
茜草科Rubiaceae	海滨木巴戟	Morinda citrifolia	EU872497.1	LN680367.1	AJ236300.1	MF178820.1	HM246519.1
茜草科Rubiaceae	大果巴戟天	Morinda cochinchinensis	NA	NA	NA	NA	AB715322.1
茜草科Rubiaceae	海南巴戟	Morinda hainanensis	JF977046.1	JF954633.1	NA	JF942541.1	NA
茜草科Rubiaceae	巴戟天	Morinda officinalis	AY514060.1	GQ130298.1	NA	GQ436556.1	GQ130304.1
茜草科Rubiaceae	细叶巴戟天	Morinda parvifolia	AY551327.1	NA	MF178724.1	MF178809.1	AB715317.1
茜草科Rubiaceae	羊角藤	Morinda umbellata	FJ907095.1	JN180304.1	NA	JN180306.1	FJ907033.1
茜草科Rubiaceae	楠藤	Mussaenda erosa	KP092794.1	KP094007.1	NA	KP094956.1	MG766794.1
茜草科Rubiaceae	海南玉叶金花	Mussaenda hainanensis	KM005482.1	KM005387.1	NA	KM005294.1	MG766800.1
茜草科Rubiaceae	粗毛玉叶金花	Mussaenda hirsutula	KM005479.1	KM005383.1	MF575668.1	MF575695.1	MG766802.1
茜草科Rubiaceae	玉叶金花	Mussaenda pubescens	KU743135.1	KX911089.1	MF575683.1	KX910876.1	MG766832.1
茜草科Rubiaceae	华腺萼木	Mycetia sinensis	KP212766.1	KX911128.1	NA	KX910877.1	NA
茜草科Rubiaceae	越南密脉木	Myrioneuron tonkinense	KP212781.1	KX911129.1	KJ680402.1	KJ680427.1	KJ680491.1
茜草科Rubiaceae	乌檀	Nauclea officinalis	KP092795.1	KX526781.1	KC737679.1	KJ594813.1	KC737832.1
茜草科Rubiaceae	海南耳草	Oldenlandia hainanensis	JX111212.1	JX111061.1	NA	JX111135.1	JX111337.1
茜草科Rubiaceae	牛白藤	Oldenlandia hedyotidea	JX111214.1	HM753109.1	NA	HM753024.1	JX111340.1
茜草科Rubiaceae	鸡矢藤	Paederia foetida	NA	GU135003.1	NA	GU135167.1	NA
茜草科Rubiaceae	狭序鸡矢藤	Paederia stenobotrya	NA	NA	NA	KC305942.1	NA
茜草科Rubiaceae	香港大沙叶	Pavetta hongkongensis	KR532482.1	KX911107.1	NA	KX910889.1	NA
茜草科Rubiaceae	海南槽裂木	Pertusadina metcalfii	NA	KJ510936.1	KC737669.1	KJ440036.1	NA
茜草科Rubiaceae	四蕊三角瓣花	Prismatomeris tetrandra	KR532507.1	KR531401.1	NA	KR529938.1	NA
茜草科Rubiaceae	九节	Psychotria asiatica	KP092799.1	HQ415297.1	KJ805099.1	HQ415119.1	JX155034.1
茜草科Rubiaceae	海南九节	Psychotria hainanensis	KC441054.1	NA	NA	NA	NA
茜草科Rubiaceae	鱼骨木	Psydrax dicoccos	KP092779.1	HQ415389.1	NA	HQ415225.1	NA
茜草科Rubiaceae	染木树	Saprosma ternatum	KR532548.1	KR531445.1	NA	KR529986.1	NA
茜草科Rubiaceae	瓶花木	Scyphiphora hydrophyllacea	NA	KJ815667.1	KF965133.1	EU817432.1	EU817475.1
茜草科Rubiaceae	白马骨	Serissa japonica	FJ980385.1	NA	NA	NA	NA
茜草科Rubiaceae	鸡仔木	Sinoadina racemosa	NA	KX911092.1	GQ852278.1	KX910907.1	NA
茜草科Rubiaceae	乌口树	Tarenna asiatica	NA	KJ815976.1	NA	KF432053.1	KM592159.1
茜草科Rubiaceae	密毛乌口树	Tarenna mollissima	KP092800.1	HQ427349.1	NA	HQ427200.1	NA
茜草科Rubiaceae	岭罗麦	Tarennoidea wallichii	KR532652.1	KJ815805.1	KX526983.1	KX910913.1	KF965270.1
茜草科Rubiaceae	毛钩藤	Uncaria hirsuta	GU937110.1	KM057060.1	NA	KM057028.1	NA
茜草科Rubiaceae	大叶钩藤	Uncaria macrophylla	KM057047.1	KM057057.1	NA	KM057023.1	NA
茜草科Rubiaceae	钩藤	Uncaria rhynchophylla	KM057044.1	KM057054.1	GQ852289.1	KM057020.1	NA
茜草科Rubiaceae	攀茎钩藤	Uncaria scandens	KC737636.1	NA	KC737689.1	KC737742.1	KC737838.1
茜草科Rubiaceae	黄麖木	Wendlandia uvariifolia	KR532720.1	KR531641.1	KJ680422.1	KP752385.1	KJ680511.1
蔷薇科Rosaceae	台湾枇杷	Eriobotrya deflexa	MF595529.1	JQ391008.1	NA	KJ688167.1	NA
蔷薇科Rosaceae	倒卵叶闽粤石楠	Photinia benthamiana	NA	NA	NA	NA	JN676069.1
蔷薇科Rosaceae	桃叶石楠	Photinia prunifolia	KP093144.1	KP093650.1	NA	HQ415183.1	JN676070.1
蔷薇科Rosaceae	臀形果	Prunus arborea	KR532539.1	DQ851230.1	JQ776971.1	KR529975.1	NA
蔷薇科Rosaceae	腺叶桂樱	Prunus phaeosticta	KP093140.1	KP094139.1	KF154840.1	KP095105.1	HQ244104.1
蔷薇科Rosaceae	大叶桂樱	Prunus zippeliana	KR532265.1	KP094006.1	KF154853.1	KR529518.1	HQ244180.1
蔷薇科Rosaceae	石斑木	Rhaphiolepis indica	KP093148.1	DQ860474.1	MG704103.1	DQ860503.1	DQ863246.1
蔷薇科Rosaceae	金樱子	Rosa laevigata	FJ416663.2	FJ472515.1	NA	KY627551.1	DQ778860.1
蔷薇科Rosaceae	粉团蔷薇	Rosa multiflora	KF454167.1	FJ472524.1	NA	KP643682.1	KP966571.1
蔷薇科Rosaceae	粗叶悬钩子	Rubus alceifolius	KU881054.1	KP094090.1	NA	KU881198.1	KC428601.1
蔷薇科Rosaceae	越南悬钩子	Rubus cochinchinensis	KC896708.1	GU363786.1	NA	GU363824.1	NA
蔷薇科Rosaceae	山莓	Rubus corchorifolius	DQ217770.1	KP094080.1	NA	KU881216.1	KT359478.1
蔷薇科Rosaceae	高粱泡	Rubus lambertianus	KU881112.1	JN566107.1	NA	KU881256.1	EF055324.1
蔷薇科Rosaceae	白花悬钩子	Rubus leucanthus	KP241741.1	KP093463.1	NA	KP094382.1	NA
蔷薇科Rosaceae	茅莓	Rubus parvifolius	KU881133.1	AB073699.1	NA	GU363802.1	EF055336.1
蔷薇科Rosaceae	梨叶悬钩子	Rubus pirifolius	FJ472901.1	KP093826.1	NA	KP094765.1	NA
蔷薇科Rosaceae	浅裂锈毛莓	Rubus reflexus	KP093166.1	KP093831.1	NA	KP094699.1	NA
蔷薇科Rosaceae	红腺悬钩子	Rubus sumatranus	KU881182.1	KP093578.1	NA	KU881326.1	NA
蔷薇科Rosaceae	疣果花楸	Sorbus corymbifera	KT345405	NA	NA	NA	NA
茄科Solanaceae	颠茄	Atropa belladonna	NA	NA	NA	HQ216117.1	NA
茄科Solanaceae	假烟叶树	Solanum erianthum	KP093239.1	KP093367.1	NA	KJ773910.1	NA
茄科Solanaceae	疏刺茄	Solanum nienkui	KU719882.1	NA	NA	NA	KU719735.1
茄科Solanaceae	水茄	Solanum torvum	KU696993.1	GU135088.1	L76286.1	GU135251.1	KU719790.1
茄科Solanaceae	紫花茄	Solanum violaceum	KU719941.1	KX258753.1	NA	KR737317.1	KU719792.1
青皮木科Schoepfiaceae	华南青皮木	Schoepfia chinensis	KP093189.1	HQ415320.1	NA	HQ415145.1	NA
青皮木科Schoepfiaceae	青皮木	Schoepfia jasminodora	KP093191.1	HQ415321.1	NA	MG999450.1	AY191152.1
青钟麻科Achariaceae	海南大风子	Hydnocarpus hainanensis	NA	NA	NA	NA	JN676066.1
清风藤科Sabiaceae	狭叶泡花树	Meliosma angustifolia	KP900354.1	NA	NA	KP900619.1	KP900432.1
清风藤科Sabiaceae	香皮树	Meliosma fordii	NA	NA	NA	HQ415133.1	NA
清风藤科Sabiaceae	樟叶泡花树	Meliosma squamulata	NA	DQ401353.1	AY394741.1	MG969110.1	NA
清风藤科Sabiaceae	山檨叶泡花树	Meliosma thorelii	NA	NA	NA	MG969111.1	NA
清风藤科Sabiaceae	柠檬清风藤	Sabia limoniacea	NA	KP093629.1	NA	MG969121.1	NA
肉豆蔻科Myristicaceae	风吹楠	Horsfieldia amygdalina	NA	MF547527.1	NA	MF417801.1	NA
肉豆蔻科Myristicaceae	大叶风吹楠	Horsfieldia kingii	NA	KR530947.1	NA	KR529441.1	NA
瑞香科Thymelaeaceae	土沉香	Aquilaria sinensis	GQ891956.1	KX424700.1	NA	KX424693.1	KF018041.1
瑞香科Thymelaeaceae	了哥王	Wikstroemia indica	MF063883.1	MF064445.1	NA	MF065523.1	NA
瑞香科Thymelaeaceae	细轴荛花	Wikstroemia nutans	KP093011.1	KP093570.1	NA	KP094498.1	NA
桑寄生科 Loranthaceae	离瓣寄生	Helixanthera parasitica	DQ333823.1	NA	NA	MG999437.1	DQ340572.1
桑寄生科 Loranthaceae	双花鞘花	Macrosolen bibracteolatus	NA	MG999415.1	NA	MG999438.1	MG999489.1
桑寄生科 Loranthaceae	鞘花	Macrosolen cochinchinensis	KP096070.1	EU544439.1	NA	MG999439.1	MG999490.1
桑寄生科 Loranthaceae	三色鞘花	Macrosolen tricolor	NA	MG999416.1	NA	MG999440.1	MG999491.1
桑寄生科 Loranthaceae	小叶梨果寄生	Scurrula notothixoides	NA	NA	NA	NA	AY191147
桑寄生科 Loranthaceae	广寄生	Taxillus chinensis	KP093186.1	EU544460.1	NA	HQ317790.1	MG999504.1
桑寄生科 Loranthaceae	桑寄生	Taxillus sutchuenensis	NA	MG999427.1	NA	MG999457.1	MG999505.1
桑寄生科Loranthaceae	五蕊寄生	Dendrophthoe pentandra	NA	MG999412.1	NA	MG999432.1	MG999484.1
桑科Moraceae	见血封喉	Antiaris toxicaria	KT002559.1	GQ434236.1	AY289303.1	GQ436642.1	KT032207.1
桑科Moraceae	桂木	Artocarpus nitidus	KR531798.1	KR530420.1	NA	KR528793.1	FJ917099.1
桑科Moraceae	二色波罗蜜	Artocarpus styracifolius	KP093088.1	HQ415243.1	NA	KP094328.1	NA
桑科Moraceae	胭脂	Artocarpus tonkinensis	KU855554.1	KU856428.1	NA	KU856307.1	KU855472.1
桑科Moraceae	葡蟠	Broussonetia kaempferi	KP093091.1	KP094003.1	KY088147.1	KP094951.1	KT032199.1
桑科Moraceae	构树	Broussonetia papyrifera	HM623778.1	JF317419.1	KY088181.1	JF317478.1	KT032211.1
桑科Moraceae	高山榕	Ficus altissima	KM234116.1	GU134973.1	NA	GU135133.1	NA
桑科Moraceae	大果榕	Ficus auriculata	KR532134.1	KR530846.1	NA	KR529313.1	NA
桑科Moraceae	垂叶榕	Ficus benjamina	JQ773842.1	JX495711.1	AF500377.1	MF101855.1	AF501605.1
桑科Moraceae	天仙果	Ficus erecta	KY388561.1	JQ773630.1	NA	HQ890839.1	HQ890811.1
桑科Moraceae	黄毛榕	Ficus esquiroliana	KX055726.1	HQ415326.1	NA	HQ415152.1
桑科Moraceae	水同木	Ficus fistulosa	KR532115.1	HQ415328.1	NA	HQ415155.1	KU853210.1
桑科Moraceae	台湾榕	Ficus formosana	KY388545.1	KR530825.1	NA	KR529286.1	HQ890816.1
桑科Moraceae	大叶水榕	Ficus glaberrima	EU091588.1	KR530829.1	NA	KR529290.1	KT032215.1
桑科Moraceae	藤榕	Ficus hederacea	JQ773891.1	JQ773536.1	NA	KR529291.1	NA
桑科Moraceae	山榕	Ficus heterophylla	KP093102.1	KP093700.1	NA	AF500351.1	NA
桑科Moraceae	尾叶榕	Ficus heteropleura	JQ773896.1	JQ773539.1	NA	JQ773819.1	NA
桑科Moraceae	粗叶榕	Ficus hirta	KX055743.1	HQ415330.1	NA	HQ415157.1	GQ452027.1
桑科Moraceae	对叶榕	Ficus hispida	EU091623.1	JF953739.1	NA	JF941544.1	KT032194
桑科Moraceae	青藤公	Ficus langkokensis	KY388570.1	KR530844.1	NA	KR529312.1	NA
桑科Moraceae	榕树	Ficus microcarpa	MF288769.1	GU134974.1	AY289350.1	GU135134.1	KT032203.1
桑科Moraceae	九丁榕	Ficus nervosa	EU091570.1	HQ415329.1	NA	HQ415156.1	NA
桑科Moraceae	琴叶榕	Ficus pandurata	KY388585.1	HQ415327.1	NA	KP094218.1	NA
桑科Moraceae	薜荔	Ficus pumila	JQ773955.1	JQ773568.1	AF500378.1	KY627014.1	AF501606.1
桑科Moraceae	舶梨榕	Ficus pyriformis	KY388594.1	KP093386.1	NA	KP094300.1	NA
桑科Moraceae	羊乳榕	Ficus sagittata	EU091652.1	KR530847.1	NA	KU853169.1	KU853256.1
桑科Moraceae	纽榕	Ficus sarmentosa	EU091653.1	KP093738.1	NA	KY066470.1	NA
桑科Moraceae	极简榕	Ficus simplicissima	KY388565.1	NA	NA	NA	NA
桑科Moraceae	竹叶榕	Ficus stenophylla	EU091640.1	JQ773589.1	NA	JQ773771.1	HQ890820.1
桑科Moraceae	笔管榕	Ficus subpisocarpa	JQ774005.1	KR530859.1	NA	KR529330.1	NA
桑科Moraceae	假斜叶榕	Ficus subulata	EU091677.1	KR530860.1	NA	KR529331.1	NA
桑科Moraceae	斜叶榕	Ficus tinctoria	JF976330.1	JF953747.1	NA	JF941560.1	NA
桑科Moraceae	保亭榕	Ficus tuphapensis	KY388609.1	JQ773613.1	NA	JQ773820.1	NA
桑科Moraceae	杂色榕	Ficus variegata	AF165415.1	KP093783.1	AY289344.1	FJ976133.1	GQ504460.1
桑科Moraceae	变叶榕	Ficus variolosa	KY388616.1	HQ415325.1	NA	HQ415151.1	NA
桑科Moraceae	白肉榕	Ficus vasculosa	EU091572.1	HQ415323.1	NA	HQ415149.1	KT032205.1
桑科Moraceae	黄葛树	Ficus virens	KX173429.1	GU935051.1	AY289346.1	GU935086.1	NA
桑科Moraceae	构棘	Maclura cochinchinensis	KU855719.1	KU856451.1	NA	KU856504.1	KC428553.1
桑科Moraceae	桑	Morus alba	KF241294.1	AY257531.1	AY289274.1	MG249460.1	HM747180.1
桑科Moraceae	华桑	Morus cathayana	KF784882.1	GU145565.1	NA	GU145579.1	AY271273.1
桑科Moraceae	鹊肾树	Streblus asper	KT207487.1	NA	NA	KX618212.1	KT207490.1
桑科Moraceae	刺桑	Streblus ilicifolius	KT207488.1	NA	NA	NA	KT032201.1
桑科Moraceae	假鹊肾树	Streblus indicus	KM234122.1	GQ434235.1	NA	GQ436641.1	KT032206.1
桑科Moraceae	叶被木	Streblus taxoides	KT002558.1	NA	NA	NA	KT032204.1
山茶科Theaceae	长尾毛蕊茶	Camellia caudata	EU579684.1	NA	NA	HQ158548.1	HQ158585.1
山茶科Theaceae	糙果茶	Camellia furfuracea	EU579706.1	NA	NA	KP094592.1	NA
山茶科Theaceae	落瓣短柱茶	Camellia kissii	EU579726.1	KR530500.1	NA	KY807944.1	HQ158561.1
山茶科Theaceae	大头茶	Gordonia axillaris	AY214930.1	AF380090.1	NA	AF380047.1	NA
山茶科Theaceae	海南大头茶	Polyspora hainanensis	AY214932.1	AF380092.1	NA	AF380049.1	NA
山茶科Theaceae	小果核果茶	Pyrenaria microcarpa	MF171120.1	KJ198007.1	NA	KJ197976.1	NA
山茶科Theaceae	疏齿木荷	Schima remotiserrata	HM100440.1	AF380098.1	NA	AF380055.1	NA
山茶科Theaceae	木荷	Schima superba	MF171116.1	AF380099.1	AF421073.1	HQ427230.1	HQ158571.1
山矾科 Symplocaceae	腺叶山矾	Symplocos adenophylla	KR532594.1	AY336364.1	NA	KR530050.1	AY336469.1
山矾科 Symplocaceae	腺柄山矾	Symplocos adenopus	AY336332.1	HQ415340.1	NA	KP095093.1	AY336487.1
山矾科 Symplocaceae	黄牛奶树	Symplocos cochinchinensis	KR532600.1	HQ415341.1	NA	HQ415170.1	KF002940.1
山矾科 Symplocaceae	密花山矾	Symplocos congesta	AY336312.1	AY679810.1	NA	KJ688841.1	AY630745.1
山矾科 Symplocaceae	柃叶山矾	Symplocos euryoides	AY336307.1	AY336363.1	NA	NA	AY336468.1
山矾科 Symplocaceae	羊舌树	Symplocos glauca	AY336327.1	KJ687841.1	NA	KJ688597.1	AY336483.1
山矾科 Symplocaceae	海桐山矾	Symplocos heishanensis	AY630642.1	NA	NA	KJ688601.1	AY336490.1
山矾科 Symplocaceae	光叶山矾	Symplocos lancifolia	KP092678.1	HQ415339.1	NA	HQ415167.1	AY679793.1
山矾科 Symplocaceae	单花山矾	Symplocos ovatilobata	AY336303.1	AY630675.1	NA	NA	AY336465.1
山矾科 Symplocaceae	白檀	Symplocos paniculata	MF349056.1	MF350027.1	NA	MF349525.1	AY336430.1
山矾科 Symplocaceae	丛花山矾	Symplocos poilanei	AY336335.1	AY336379.1	NA	NA	AY336489.1
山矾科 Symplocaceae	铁山矾	Symplocos pseudobarberina	AY336319.1	NA	NA	NA	NA
山矾科 Symplocaceae	珠仔树	Symplocos racemosa	KF002872.1	KF002912.1	NA	AB925775.1	KF002960.1
山柑科 Capparaceae	广州山柑	Capparis cantoniensis	NA	KP093756.1	NA	KP094692.1	NA
山柑科 Capparaceae	小刺山柑	Capparis micracantha	NA	AB925022.1	NA	KY066466.1	NA
山柑科 Capparaceae	青皮刺	Capparis sepiaria	NA	KY558545.1	NA	KY558529.1	NA
山柑科 Capparaceae	山柑	Capparis spinosa	KF454307.1	AY491650.1	EU373694.1	AY167985.1	KU940218.1
山柑科 Capparaceae	牛眼睛	Capparis zeylanica	NA	KY558539.1	EU373699.1	KY558525.1	NA
山榄科Sapotaceae	多花金叶树	Chrysophyllum flexuosum	KP092671.1	KR530581.1	NA	KR528985.1	NA
山榄科Sapotaceae	海南紫荆木	Madhuca hainanensis	KF686215.1	NA	AM179780.1	KX527146.1	NA
山榄科Sapotaceae	水石梓	Sarcosperma laurinum	KP096001.1	HQ415331.1	AF421080.1	HQ415158.1	NA
山榄科Sapotaceae	华南肉实树	Sarcosperma pedunculatum	NA	KX526794.1	KX526948.1	KX527199.1	NA
山龙眼科 Proteaceae	小果山龙眼	Helicia cochinchinensis	KP093077.1	HQ415347.1	NA	LC002806.1	NA
山龙眼科 Proteaceae	山龙眼	Helicia formosana	NA	KJ687604.1	NA	KJ688760.1	NA
山龙眼科 Proteaceae	海南山龙眼	Helicia hainanensis	NA	NA	KF724268	NA	NA
山龙眼科 Proteaceae	网脉山龙眼	Helicia reticulata	KP093079.1	HQ415346.1	NA	HQ415175.1	NA
山龙眼科 Proteaceae	调羹树	Heliciopsis lobata	KR532211.1	KR530929.1	NA	KR529421.1	EU676056.1
山茱萸科Cornaceae	髯毛八角枫	Alangium barbatum	FJ610025.1	NA	NA	NA	NA
山茱萸科Cornaceae	阔叶八角枫	Alangium barbatum subsp. faberi	KP095992.1	KP094101.1	NA	KP095055.1	NA
山茱萸科Cornaceae	八角枫	Alangium chinense	KP095991.1	JF308671.1	JF321065.1	MH092631.1	NA
山茱萸科Cornaceae	毛八角枫	Alangium kurzii	KR531701.1	HQ427284.1	JF321064.1	AF384108.1	NA
山茱萸科Cornaceae	土坛树	Alangium salviifolium	FJ610004.1	JF308672.1	JF321066.1	JF308648.1	NA
省沽油科Staphyleaceae	野鸦椿	Euscaphis japonica	KX999329.1	MF350011.1	KX999361.1	KX999427.1	KX999492.1
省沽油科Staphyleaceae	山香圆	Turpinia montana	KX999346.1	KR531609.1	KX999378.1	KX999445.1	KX999509.1
使君子科Combretaceae	风车子	Combretum alfredii	KP093014.1	KP094053.1	NA	AF425707.1	NA
使君子科Combretaceae	使君子	Combretum indicum	FJ980411.1	KT208358.1	AY498842.1	FJ381798.1.1	NA
使君子科Combretaceae	水密花	Combretum punctatum	NA	NA	NA	KF181460	NA
使君子科Combretaceae	红榄李	Lumnitzera littorea	KJ784562.1	KJ784604.1	NA	AF425718.1	NA
使君子科Combretaceae	榄李	Lumnitzera racemosa	AF160467.1	KX231347.1	KU761937.1	KX231359.1	NA
使君子科Combretaceae	榄仁树	Terminalia catappa	MG818911.1	GU135057.1	AY498841.1	GU135220.1	KM030007.1
使君子科Combretaceae	海南榄仁	Terminalia nigrovenulosa	NA	AB924920.1	NA	AB925585.1	NA
柿科Ebenaceae	乌柿	Diospyros cathayensis	KU378668.1	GU471717.1	KU379154.1	GU471700.1	NA
柿科Ebenaceae	光叶柿	Diospyros diversilimba	KU378681.1	KU378999.1	KU379165.1	KU379367.1	NA
柿科Ebenaceae	红枝柿	Diospyros ehretioides	KU378809.1	AB174986.1	KU379290.1	KU379492.1	NA
柿科Ebenaceae	海南柿	Diospyros hainanensis	KU378803.1	KU379110.1	KU379287.1	KU379489.1	NA
柿科Ebenaceae	琼南柿	Diospyros howii	KU378693.1	KU379008.1	KU379177.1	KU379379.1	NA
柿科Ebenaceae	柿	Diospyros kaki	JQ975110.1	GU471729.1	KU379308.1	GU471711.1	AB115365.1
柿科Ebenaceae	长苞柿	Diospyros longibracteata	KU378909.1	KU379059.1	KU379236.1	KU379437.1	NA
柿科Ebenaceae	琼岛柿	Diospyros maclurei	KU378746.1	NA	NA	NA	NA
柿科Ebenaceae	罗浮柿	Diospyros morrisiana	KU378741.1	HQ415354.1	KU379230.1	KU379431.1	NA
柿科Ebenaceae	毛柿	Diospyros strigosa	MF171071.1	KU379094.1	KU379271.1	KU379473.1	NA
柿科Ebenaceae	小果柿	Diospyros vaccinioides	KU378698.1	KU379010.1	KU379183.1	KU379385.1	NA
鼠刺科Iteaceae	大叶鼠刺	Itea macrophylla	KR532225.1	KR530961.1	NA	KR529455.1	NA
鼠李科Rhamnaceae	多花勾儿茶	Berchemia floribunda	KR083055.1	KP093992.1	NA	KP723401.1	JN900318.1
鼠李科Rhamnaceae	铁包金	Berchemia lineata	KR083058.1	KP094103.1	NA	KP723397.1	KY193776.1
鼠李科Rhamnaceae	光枝勾儿茶	Berchemia polyphylla	KP723435.1	NA	NA	KP723404.1	NA
鼠李科Rhamnaceae	蛇藤	Colubrina asiatica	KY700279.1	GU135023.1	NA	GU135186.1	NA
鼠李科Rhamnaceae	枳椇	Hovenia acerba	KP093127.1	HQ415396.1	NA	KP088631.1	KP299393.1
鼠李科Rhamnaceae	雀梅藤	Sageretia thea	JN900294.1	KP093750.1	NA	KX527126.1	JN900329.1
鼠李科Rhamnaceae	翼核果	Ventilago diffusa	KX302783.1	KP093692.1	NA	KP094629.1	NA
鼠李科Rhamnaceae	褐果枣	Ziziphus fungii	EU075095.1	NA	NA	NA	NA
鼠李科Rhamnaceae	滇刺枣	Ziziphus jujuba	DQ146588.1	KR531664.1	NA	KY988310.1	DQ146546.1
鼠李科Rhamnaceae	皱枣	Ziziphus rugosa	DQ146601.1	NA	NA	HQ325599.1	DQ146557.1
丝缨花科Garryaceae	桃叶珊瑚	Aucuba chinensis	KY123841.1	KP093898.1	NA	KP094841.1	NA
松科Pinaceae	云南油杉	Keteleeria evelyniana	EF080811.1	NA	NA	NA	NA
松科Pinaceae	华山松	Pinus armandii	AF036980.1	JF955504.1	NA	AB019804.1	DQ983639.1
松科Pinaceae	海南五针松	Pinus fenzeliana	AY430070.1	AB161005.1	NA	AB161025.1	NA
松科Pinaceae	南亚松	Pinus latteri	NA	HQ849858.1	NA	HQ849873.1	NA
松科Pinaceae	马尾松	Pinus massoniana	JF829706.1	AB081088.1	NA	JF943434.1	NA
苏铁科Cycadaceae	葫芦苏铁	Cycas changjiangensis	NA	NA	NA	NA	GU250520.1
苏铁科Cycadaceae	台湾苏铁	Cycas taiwaniana	KC508021.1	NA	NA	NA	GU250521.1
檀香科Santalaceae	寄生藤	Dendrotrophe varians	DQ333871.1	EF464501.1	NA	EF464520.1	DQ340622.1
檀香科Santalaceae	硬核属	Scleropyrum pentandrum	NA	KX526793.1	NA	KX527187.1	NA
檀香科Santalaceae	枫香槲寄生	Viscum liquidambaricola	FJ980398.1	NA	NA	GQ436640.1	AY191130.1
檀香科Santalaceae	瘤果槲寄生	Viscum ovalifolium	KC878564.1	NA	NA	JN687570.2	AY191127.1
桃金娘科Myrtaceae	岗松	Baeckea frutescens	NA	AF489365.2	AY498770.1	AB925662.1	NA
桃金娘科Myrtaceae	子楝树	Decaspermum gracilentum	NA	KJ510961.1	NA	KJ440061.1	NA
桃金娘科Myrtaceae	海南玫瑰木	Rhodamnia dumetorum	NA	AB924781.1	NA	AB925392.1	NA
桃金娘科Myrtaceae	桃金娘	Rhodomyrtus tomentosa	MF409655.1	GU134999.1	MF954511.1	GU135163.1	MF954193.1
桃金娘科Myrtaceae	肖蒲桃	Syzygium acuminatissimum	KP093039.1	HQ415374.1	NA	KP094422.1	NA
桃金娘科Myrtaceae	赤楠	Syzygium buxifolium	KP093045.1	HQ427387.1	DQ088491.1	HQ427244.1	NA
桃金娘科Myrtaceae	子凌蒲桃	Syzygium championii	KP093046.1	HQ415318.1	NA	KP094783.1	NA
桃金娘科Myrtaceae	棒花蒲桃	Syzygium claviflorum	NA	NA	NA	KF496648.1	NA
桃金娘科Myrtaceae	乌墨	Syzygium cumini	JX856510.1	GU135062.1	AY498814.1	GU135224.1	NA
桃金娘科Myrtaceae	短药蒲桃	Syzygium globiflorum	NA	KJ510902.1	NA	KJ440001.1	NA
桃金娘科Myrtaceae	红鳞蒲桃	Syzygium hancei	KP093048.1	HQ415316.1	NA	KP094797.1	NA
桃金娘科Myrtaceae	蒲桃	Syzygium jambos	JX856511.1	GU135056.1	DQ088502.1	GU135219.1	MF954194.1
桃金娘科Myrtaceae	山蒲桃	Syzygium levinei	KP093053.1	HQ415313.1	NA	HQ415137.1	NA
桃金娘科Myrtaceae	阔叶蒲桃	Syzygium megacarpum	KR532627.1	KR531534.1	NA	KR530099.1	NA
桃金娘科Myrtaceae	水翁蒲桃	Syzygium nervosum	KT982673.1	DQ088595.1	DQ088513.1	KP094156.1	NA
桃金娘科Myrtaceae	四角蒲桃	Syzygium tetragonum	KR532644.1	KR531550.1	NA	KR530117.1	NA
藤黄科Clusiaceae	薄叶红厚壳	Calophyllum membranaceum	KP092913.1	KP093730.1	NA	KP094666.1	NA
藤黄科Clusiaceae	木竹子	Garcinia multiflora	KX421313.1	KP094071.1	NA	KP095024.1	NA
藤黄科Clusiaceae	岭南山竹子	Garcinia oblongifolia	KX421328.1	KJ510946.1	NA	HQ415193.1	NA
藤黄科Clusiaceae	单花山竹子	Garcinia uniflora	EU128379.1	NA	NA	NA	NA
天门冬科Asparagaceae	铁树	Cordyline fruticosa	NA	GQ434073.1	NA	FJ976127.1	NA
天门冬科Asparagaceae	柬埔寨龙血树	Dracaena cambodiana	JN377591.1		NA	JF784416.1	JN377587.1
天门冬科Asparagaceae	龙血树	Dracaena draco	JX439916.1	LT934273.1	NA	JX571820.1	JN377589.1
铁青树科Olacaceae	赤苍藤	Erythropalum scandens	NA	DQ790200.1	NA	KP208906.1	KU853221.1
铁青树科Olacaceae	海檀木	Ximenia americana	DQ333869.1	DQ790186.1	NA	JF265658.1	DQ340620.1
卫矛科Celastraceae	青江藤	Celastrus hindsii	KT258920.1	EU328944.1	NA	KT258937.1	KT258968.1
卫矛科Celastraceae	圆叶南蛇藤	Celastrus kusanoi	KT258922.1	NA	NA	NA	KT258970.1
卫矛科Celastraceae	独子藤	Celastrus monospermus	KP092571.1	KP093861.1	NA	KT258941.1	NA
卫矛科Celastraceae	常春卫矛	Euonymus fortunei	MG995007.1	HQ393828.1	NA	MG247997.1	HQ393764.1
卫矛科Celastraceae	冬青卫矛	Euonymus japonicus	HQ393700.1	HQ393829.1	NA	KX783875.1	HQ393765.1
卫矛科Celastraceae	疏花卫矛	Euonymus laxiflorus	KP092573.1	HQ415365.1	NA	HQ415198.1	NA
卫矛科Celastraceae	华卫矛	Euonymus nitidus	KP092574.1	HQ427391.1	NA	KT258953.1	HQ393757.1
卫矛科Celastraceae	细叶裸实	Gymnosporia diversifolia	MF063822.1	MF064375.1	NA	MF065453.1	EU328833.1
卫矛科Celastraceae	五层龙	Salacia chinensis	HM230110.1	KJ365515.1	NA	KJ365502.1	HM230248.1
无患子科Sapindacea	十蕊槭	Acer laurinum	KR531666.1	KR530246.1	NA	DQ978413.1	DQ978536.1
无患子科Sapindacea	细子龙	Amesiodendron chinense	EU720403.1	NA	NA	KX527205.1	EU721344.1
无患子科Sapindacea	滨木患	Arytera littoralis	KR531805.1	KR530425.1	NA	AY724344.1	EU721418.1
无患子科Sapindacea	假山萝	Harpullia cupanioides	KR532207.1	KR530924.1	NA	KR529415.1	AY207573.1
无患子科Sapindacea	赛木患	Lepisanthes oligophylla	KX584944.1	EU720568.1	NA	NA	KX585035.1
无患子科Sapindacea	赤才	Lepisanthes rubiginosa	EU720446.1	AB925056.1	NA	AB925685.1	EU721212.1
无患子科Sapindacea	褐叶柄果木	Mischocarpus pentapetalus	KP093227.1	HQ415242.1	NA	HQ415054.1	EU721426.1
无患子科Sapindacea	无患子	Sapindus saponaria	NA	AY724324.1	NA	GU935453.1	EU721240.1
无患子科Sapindaceae	红翅槭	Acer fabri	KU902466.1	KU902525.1	HM352674.1	KU902575.1	KU749506.1
五福花科Adoxaceae	黄荚蒾	Viburnum lutescens	HQ591969.1	HQ591802.1	HQ591672.1	HQ591743.1	NA
五福花科Adoxaceae	珊瑚树	Viburnum odoratissimum	KP092591.1	HQ591609.1	HQ591678.1	HQ591750.1	NA
五福花科Adoxaceae	常绿荚蒾	Viburnum sempervirens	KP095994.1	KP093797.1	NA	HQ591764.1	NA
五加科Araliaceae	黄毛楤木	Aralia chinensis	U63181.1	HQ427393.1	EF152193.1	HQ427250.1	AY393704.1
五加科Araliaceae	虎刺楤木	Aralia finlaysoniana	AY233311.1	NA	GU054760.1	NA	NA
五加科Araliaceae	鸭脚罗伞	Brassaiopsis glomerulata	AY725111.1	KR530490.1	AY256895.1	AY753229.1	AY393711.1
五加科Araliaceae	树参	Dendropanax dentiger	KP092536.1	HQ427394.1	GU054789.1	HQ427251.1	GU055169.1
五加科Araliaceae	海南树参	Dendropanax hainanensis	GU054655.1	NA	NA	NA	GU055130.1
五加科Araliaceae	保亭树参	Dendropanax oligodontus	GU054695.1	NA	GU054790.1	NA	GU055170.1
五加科Araliaceae	变叶树参	Dendropanax proteus	KP092538.1	KP093647.1	GU054716.1	KP094577.1	GU055096.1
五加科Araliaceae	常春藤	Hedera nepalensis	GU054637.1	GQ434260.1	GU054732.1	AY163543.1	GU055112.1
五加科Araliaceae	幌伞枫	Heteropanax fragrans	KR532214.1	KR530932.1	EF152198.1	JQ933360.1	KC952136.1
五加科Araliaceae	鹅掌藤	Schefflera arboricola	KC952364.1	U58619.1	KC952452.1	U50255.1	KC952100.1
五加科Araliaceae	鹅掌柴	Schefflera heptaphylla	KP092541.1	KP093353.1	KC952447.1	KP095104.1	KC952095.1
五加科Araliaceae	通脱木	Tetrapanax papyrifer	KC952336.1	KP089336.1	KC952424.1	GQ436708.1	KC952072.1
五列木科Pentaphylacacaeae	五列木	Pentaphylax euryoides	HM061517.1	HQ415369.1	AF419241.1	AF419239.1	HM061552.1
五列木科Pentaphylacacaeae	厚皮香	Ternstroemia gymnanthera	HM061523.1	AF380109.1	AF421076.1	AF380064.1	HM061558.1
五列木科Pentaphylacacaeae	厚叶厚皮香	Ternstroemia kwangtungensis	AY626889.1	KP093919.1	NA	KP094863.1	HM061556.1
五列木科Pentaphylacacaeae	尖萼厚皮香	Ternstroemia luteoflora	AY626890.1	NA	NA	NA	NA
五列木科Pentaphylacacaeae	小叶厚皮香	Ternstroemia microphylla	HM061524.1	NA	NA	HQ158527.1	HM061559.1
五列木科Pentaphylacaceae	海南杨桐	Adinandra hainanensis	AF456255.1	NA	NA	HQ158537.1	HQ158574.1
五列木科Pentaphylacaceae	茶梨	Anneslea fragrans	HM061526.1	AF380070.1	NA	AF380032.1	HM061561.1
五列木科Pentaphylacaceae	华南毛柃	Eurya ciliata	KP092632.1	KP093426.1	NA	KP094345.1	HM061573.1
五列木科Pentaphylacaceae	岗柃	Eurya groffii	AY626863.1	KR530800.1	NA	KR529256.1	NA
五列木科Pentaphylacaceae	短尾叶柃	Eurya loquaiana	AY626870.1	HQ427372.1	NA	HQ427227.1	HQ158563.1
五列木科Pentaphylacaceae	黑柃	Eurya macartneyi	AY626871.1	HQ415299.1	NA	KP095116.1	HQ158594.1
五列木科Pentaphylacaceae	细齿叶柃	Eurya nitida	AY626874.1	NA	NA	HQ158530.1	HQ158567.1
五味子科Schisandraceae	厚皮香八角	Illicium ternstroemioides	KY523599.1	KP689837.1	NA	KP689946.1	EF138766.1
苋科Amaranthaceae	浆果苋	Deeringia amaranthoides	NA	KY941426.1	KY884442.1	KM895505.1	NA
苋科Amaranthaceae	南方碱蓬	Suaeda australis	MF063472.1	MF064012.1	NA	MF065124.1	NA
小檗科Berberidaceae	阿里山十大功劳	Mahonia oiwakensis	KX549436.1	NA	KR075613.1	KJ741012.1	NA
小盘木科Pandaceae	小盘木	Microdesmis caseariifolia	NA	HQ415373.1	NA	HQ415208.1	NA
绣球科Hydrangeaceae	常山	Dichroa febrifuga	KX810061.1	JF308688.1	JF321085.1	GQ436520.1	LN830627.1
绣球科Hydrangeaceae	冠盖藤	Pileostegia viburnoides	NA	GU217278.1	JF321094.1	AF323185.1	LN830588.1
玄参科 Scrophulariaceae	白背枫	Buddleja asiatica	KP092846.1	KP093582.1	AF027277.1	KP094510.1	AF380858.1
玄参科 Scrophulariaceae	醉鱼草	Buddleja lindleyana	KX171670.1	KX911170.1	NA	KX910822.1	AF380864.1
旋花科Convolvulaceae	树牵牛	Ipomoea carnea	MH547083.1	MF414092.1	NA	MF411182.1	NA
荨麻科Urticaceae	舌柱麻	Archiboehmeria atrata	KF137799.1	KF137947.1	NA	KF138107.1	KF138270.1
荨麻科Urticaceae	青叶苎麻	Boehmeria nivea	MF348975.1	MF350103.1	AF500382.1	MF349629.1	DQ179366.1
荨麻科Urticaceae	疏毛水苎麻	Boehmeria pilosiuscula	KF835869.1	NA	NA	NA	NA
荨麻科Urticaceae	鳞片水麻	Debregeasia squamata	KP093181.1	KP093481.1	NA	KP094401.1	KF138310.1
荨麻科Urticaceae	全缘火麻树	Dendrocnide sinuata	KF137839.1	KF137981.1	NA	FJ432246.1	KF138312.1
荨麻科Urticaceae	珠芽艾麻	Laportea bulbifera	MF785721.1	NA	NA	MF786741.1	KF138349.1
荨麻科Urticaceae	紫麻	Oreocnide frutescens	KR532447.1	KR531299.1	NA	KX527052.1	KF138368.1
荨麻科Urticaceae	红紫麻	Oreocnide rubescens	KR532455.1	KR531313.1	NA	KR529847.1	NA
荨麻科Urticaceae	红雾水葛	Pouzolzia sanguinea	KF137918.1	KF138056.1	NA	KF724294.1	KF138403.1
蕈树科Altingiaceae	蕈树	Altingia chinensis	AF133232.1	FJ719580.1	NA	DQ352376.1	DQ352203.1
蕈树科Altingiaceae	细柄蕈树	Altingia gracilipes	AF133233.1	AF133223.1	NA	DQ352379.1	DQ352207.1
蕈树科Altingiaceae	海南蕈树	Altingia obovata	AF133234.1	AF133224.1	NA	DQ352377.1	DQ352209.1
蕈树科Altingiaceae	半枫荷	Semiliquidambar cathayensis	AF133235.1	FJ719578.1	NA	KX527048.1	DQ352201.1
杨柳科Salicaceae	山桂花	Bennettiodendron leprosipes	NA	NA	AY757110.1	AJ418821.1	AY756921.1
杨柳科Salicaceae	球花脚骨脆	Casearia glomerata	KP096052.1	HQ415293.1	NA	KP094434.1	NA
杨柳科Salicaceae	膜叶脚骨脆	Casearia membranacea	NA	KJ687490.1	NA	KJ688045.1	NA
杨柳科Salicaceae	刺篱木	Flacourtia indica	KY700359.1	GU135055.1	NA	GU135218.1	JF804909.1
杨柳科Salicaceae	大叶刺篱木	Flacourtia rukam	KP092980.1	KP094010.1	NA	JF738593.1	NA
杨柳科Salicaceae	斯里兰卡天料木	Homalium ceylanicum	KR532218.1	KR530939.1	NA	KR529433.1	NA
杨柳科Salicaceae	天料木	Homalium cochinchinense	KP096053.1	KX526791.1	NA	KX527102.1	NA
杨柳科Salicaceae	箣柊	Scolopia chinensis	KP096054.1	KP094087.1	NA	KP095041.1	NA
杨柳科Salicaceae	长叶柞木	Xylosma longifolia	KP092986.1	KP093376.1	NA	KP094290.1	NA
野牡丹科Melastomataceae	南亚柏拉木	Blastus borneensis	NA	NA	AF215585.1		NA
野牡丹科Melastomataceae	柏拉木	Blastus cochinchinensis	KP093015.1	HQ415241.1	KX066244.1	HQ415053.1	NA
野牡丹科Melastomataceae	少花柏拉木	Blastus pauciflorus	KM521839.1	KP094069.1	KX066245.1	KP095022.1	NA
野牡丹科Melastomataceae	酸脚杆	Medinilla lanceata	KR532358.1	NA	KT354890.1	KT354898.1	NA
野牡丹科Melastomataceae	细叶野牡丹	Melastoma intermedium	GQ265879.1	NA	NA	NA	JN604978.1
野牡丹科Melastomataceae	野牡丹	Melastoma malabathricum	JQ730105.1	NA	AF272810.1	KX909589.1	KY798103.1
野牡丹科Melastomataceae	毛稔	Melastoma sanguineum	KP093033.1	KP093469.1	AF270754.1	HQ415218.1	KJ008671.1
野牡丹科Melastomataceae	谷木	Memecylon ligustrifolium	KP093034.1	HQ415270.1	NA	HQ415087.1	NA
野牡丹科Melastomataceae	黑叶谷木	Memecylon nigrescens	KP093037.1	HQ415271.1	NA	KP094320.1	NA
野牡丹科Melastomataceae	细叶谷木	Memecylon scutellatum	KC523265.1	AB924788.1	NA	AB925680.1	NA
野牡丹科Melastomataceae	金锦香	Osbeckia chinensis	NA	NA	AF215570.1	AF215525.1	NA
野牡丹科Melastomataceae	星毛金锦香	Osbeckia stellata	JQ730119.1	NA	AF272818.1	U26330.2	NA
野牡丹科Melastomataceae	蜂斗草	Sonerila cantonensis	KT354882.1	NA	NA	NA	NA
叶下珠科Phyllanthaceae	五月茶	Antidesma bunius	KR531748.1	KR530363.1	AY830293.1	KR528724.1	NA
叶下珠科Phyllanthaceae	方叶五月茶	Antidesma ghaesembilla	NA	AB924821.1	NA	AB925432.1	NA
叶下珠科Phyllanthaceae	酸味子	Antidesma japonicum	KR531749.1	KP093522.1	NA	KR528725.1	NA
叶下珠科Phyllanthaceae	多花五月茶	Antidesma maclurei	NA	KJ510914.1	NA	KJ440014.1	NA
叶下珠科Phyllanthaceae	山地五月茶	Antidesma montanum	KR531754.1	KR530364.1	NA	KR528728.1	NA
叶下珠科Phyllanthaceae	大沙木	Aporosa octandra	KP092957.1	KP093257.1	NA	KP094164.1	NA
叶下珠科Phyllanthaceae	毛银柴	Aporosa villosa	KR531764.1	KR530377.1	NA	KR528745.1	NA
叶下珠科Phyllanthaceae	木奶果	Baccaurea ramiflora	KR531813.1	KR530430.1	NA	KU243038.1	NA
叶下珠科Phyllanthaceae	秋枫	Bischofia javanica	KR531847.1	GU135116.1	AY830299.1	GU135211.1	NA
叶下珠科Phyllanthaceae	黑面神	Breynia fruticosa	AY765304.1	FJ235245.1	FJ235455.1	KU243037.1	NA
叶下珠科Phyllanthaceae	禾串树	Bridelia balansae	FJ439904.1	FJ439942.1	NA	NA	NA
叶下珠科Phyllanthaceae	土蜜藤	Bridelia stipularis	FJ439911.1	FJ439953.1	NA	NA	NA
叶下珠科Phyllanthaceae	土蜜树	Bridelia tomentosa	FJ439918.1	FJ439959.1	NA	KU243025.1	NA
叶下珠科Phyllanthaceae	东方闭花木	Cleistanthus concinnus	FJ439930.1	FJ439972.1	NA	NA	FJ440014.1
叶下珠科Phyllanthaceae	闭花木	Cleistanthus sumatranus	FJ439933.1	FJ439976.1	NA	KU243020.1	FJ440018.1
叶下珠科Phyllanthaceae	龙胆木	Flueggea gracilis	NA	AY830282.1	AY830347.1	AY830388.1	NA
叶下珠科Phyllanthaceae	白饭树	Flueggea virosa	KP092975.1	AB233815.1	AY830313.1	AB233919.1	NA
叶下珠科Phyllanthaceae	四裂算盘子	Glochidion ellipticum	KR532178.1	NA	NA	KR529375.1	NA
叶下珠科Phyllanthaceae	毛果算盘子	Glochidion eriocarpum	NA	HQ415358.1	NA	KU243017.1	NA
叶下珠科Phyllanthaceae	艾胶算盘子	Glochidion lanceolarium	KY078253.1	KR530890.1	NA	KR529380.1	HQ641594.1
叶下珠科Phyllanthaceae	甜叶算盘子	Glochidion philippicum	GQ503373.1	NA	NA	NA	NA
叶下珠科Phyllanthaceae	算盘子	Glochidion puberum	KP092967.1	HQ427285.1	AY830315.1	HQ427128.1	NA
叶下珠科Phyllanthaceae	圆果算盘子	Glochidion sphaerogynum	EU623555.1	EU643740.1	NA	NA	NA
叶下珠科Phyllanthaceae	白背算盘子	Glochidion wrightii	KP092969.1	HQ415357.1	NA	HQ415187.1	NA
叶下珠科Phyllanthaceae	香港算盘子	Glochidion zeylanicum	KC913119.1	FJ235237.1	FJ235447.1		NA
叶下珠科Phyllanthaceae	越南叶下珠	Phyllanthus cochinchinensis	KP092971.1	AY936589.1	NA	AY765274.1	NA
叶下珠科Phyllanthaceae	余甘子	Phyllanthus emblica	EU279431.1	KR935219.1	FJ235461.1	KR935221.1	FJ847837.1
叶下珠科Phyllanthaceae	小果叶下珠	Phyllanthus reticulatus	HM106988.1	AY936629.1	FJ235480.1	JF265550.1	NA
叶下珠科Phyllanthaceae	守宫木	Sauropus androgynus	JQ670926.1	EU643748.1	AY830348.1	KU243014.1	NA
叶下珠科Phyllanthaceae	长梗守宫木	Sauropus macranthus	KR532558.1	KR531458.1	NA	KR530001.1	NA
叶下珠科Phyllanthaceae	龙脷叶	Sauropus spatulifolius	AY936748.1	AY936647.1	NA	KU243012.1	NA
榆科Ulmaceae	越南榆	Ulmus lanceifolia	KR532700.1	KR531619.1	NA	KR530187.1	NA
玉蕊科Lecythidaceae	玉蕊	Barringtonia racemosa	AF208699.1	KJ510928.1	DQ388175.1	AF088853.1	DQ417932.1
远志科Polygalaceae	黄叶树	Xanthophyllum hainanense	KP092743.1	HQ415290.1	NA	HQ415112.1	NA
芸香科Rutaceae	山油柑	Acronychia pedunculata	KR531669.1	HQ415351.1	NA	KX527092.1	DQ225952.1
芸香科Rutaceae	酒饼簕	Atalantia buxifolia	DQ225782.1	MF064269.1	NA	NA	NA
芸香科Rutaceae	山橘	Citrus japonica	JX144195.1	KF159533.1	NA	NA	KF159541.1
芸香科Rutaceae	假黄皮	Clausena excavata	KR531927.1	KR530605.1	NA	AF066813.1	EF126674.1
芸香科Rutaceae	光滑黄皮	Clausena lenis	JX144191.1	KR530606.1	NA	KR529012.1	JX144233.1
芸香科Rutaceae	山桔树	Glycosmis cochinchinensis	JX144196.1	NA	NA	JX144156.1	JX144241.1
芸香科Rutaceae	小花山小橘	Glycosmis parviflora	KP096073.1	HQ415350.1	NA	KP094703.1	JX144251.1
芸香科Rutaceae	毛山小橘	Glycosmis puberula var. craibii	KR532182.1	KR530891.1	NA	KR529381.1	JX144242.1
芸香科Rutaceae	牛筋果	Harrisonia perforata	NA	NA	NA	U38863.1	HM637914.1
芸香科Rutaceae	三叶藤橘	Luvunga scandens	FJ440572.1	NA	NA	NA	FJ440574.1
芸香科Rutaceae	三桠苦	Melicope pteleifolia	KJ158075.1	HQ415368.1	KX526859.1	KX527091.1	MG668981.1
芸香科Rutaceae	大管	Micromelum falcatum	JX144207.1	NA	NA	JX144168.1	JX144253.1
芸香科Rutaceae	翼叶九里香	Murraya alata	JX144209.1	NA	NA	JX144170.1	JX144255.1
芸香科Rutaceae	豆叶九里香	Murraya euchrestifolia	NA	NA	NA	NA	NA
芸香科Rutaceae	调料九里香	Murraya koenigii	JX144214.1	KY595107.1	NA	KY563317.1	JX144259.1
芸香科Rutaceae	小叶九里香	Murraya microphylla	JX144217.1	NA	NA	JX144177.1	JX144262.1
芸香科Rutaceae	千里香	Murraya paniculata	KX277683.1	GU135010.1	KX526850.1	GU135173.1	AY295280.1
芸香科Rutaceae	单叶藤橘	Paramignya confertifolia	NA	HG004970.1	NA	KF181542.1	NA
芸香科Rutaceae	楝叶吴茱萸	Tetradium glabrifolium	KM506900.1	HQ427398.1	NA	HQ427255.1	MG975306.1
芸香科Rutaceae	飞龙掌血	Toddalia asiatica	KM506903.1	FJ716738.1	NA	JQ933504.1	MG975311.1
芸香科Rutaceae	簕欓花椒	Zanthoxylum avicennae	KF977620.1	HQ415288.1	NA	HQ415109.1	MG975322.1
芸香科Rutaceae	大叶臭花椒	Zanthoxylum myriacanthum	KR532737.1	HQ415287.1	NA	KR530238.1
芸香科Rutaceae	两面针	Zanthoxylum nitidum	JX393918.1	KP093340.1	NA	KF240627.1	MG975361.1
芸香科Rutaceae	花椒簕	Zanthoxylum scandens	MH016541.1	KT634171.1	NA	KT634190.1	MG975378.1
樟科Lauraceae	毛黄肉楠	Actinodaphne pilosa	KY235204.1	KX546065.1	NA	KX546794.1	NA
樟科Lauraceae	油丹	Alseodaphne hainanensis	FJ755440.1	NA	NA	NA	NA
樟科Lauraceae	皱皮油丹	Alseodaphne rugosa	HQ697183.1	NA	NA	NA	NA
樟科Lauraceae	山潺	Beilschmiedia appendiculata	KC958643.1	NA	NA	NA	KC958611.1
樟科Lauraceae	琼楠	Beilschmiedia intermedia	KP092851.1	NA	NA	NA	NA
樟科Lauraceae	钝叶桂	Cinnamomum bejolghota	KY235213.1	KX545918.1	NA	KX546825.1	KF953918.1
樟科Lauraceae	阴香	Cinnamomum burmannii	GQ255638.1	KX546012.1	NA	KX546828.1	DQ822591.1
樟科Lauraceae	软皮桂	Cinnamomum liangii	NA	NA	NA	KU139856.1	NA
樟科Lauraceae	沉水樟	Cinnamomum micranthum	KY271520.1	KJ510892.1	NA	KJ688072.1	NA
樟科Lauraceae	黄樟	Cinnamomum porrectum	KX546421.1	KX546068.1	NA	KX546850.1	NA
樟科Lauraceae	厚壳桂	Cryptocarya chinensis	KX546428.1	KX545849.1	NA	KX546869.1	NA
樟科Lauraceae	黄果厚壳桂	Cryptocarya concinna	KT248578.1	HQ415284.1	NA	HQ415104.1	NA
樟科Lauraceae	丛花厚壳桂	Cryptocarya densiflora	KR531964.1	KX545930.1	NA	KX546871.1	JF950903.1
樟科Lauraceae	长序厚壳桂	Cryptocarya metcalfiana	GU082367.1	GU117740.1	NA	NA	NA
樟科Lauraceae	莲桂	Dehaasia hainanensis	FJ719308.1	NA	NA	NA	NA
樟科Lauraceae	乌药	Lindera aggregata	KP096042.1	HM019331.1	NA	KP094488.1	NA
樟科Lauraceae	鼎湖钓樟	Lindera chunii	DQ124266.1	HM019334.1	NA	HM019474.1	NA
樟科Lauraceae	滇粤山胡椒	Lindera metcalfiana	KX546438.1	KX546016.1	NA	KX546896.1	NA
樟科Lauraceae	绒毛山胡椒	Lindera nacusua	NA	KP093563.1	NA	KP094491.1	NA
樟科Lauraceae	尖脉木姜子	Litsea acutivena	DQ120605.1	KX545729.1	NA	KX546917.1	NA
樟科Lauraceae	大萼木姜子	Litsea baviensis	KR532292.1	KR531061.1	NA	KR529566.1	NA
樟科Lauraceae	黄丹木姜子	Litsea elongata	DQ120606.1	HQ427403.1	NA	HQ427261.1	NA
樟科Lauraceae	潺槁木姜子	Litsea glutinosa	KY700399.1	KX344567.1	NA	KX546937.1	NA
樟科Lauraceae	假柿木姜子	Litsea monopetala	DQ120602.1	HM019346.1	NA	MH092636.1	NA
樟科Lauraceae	木姜子	Litsea pungens	NA	HM019347.1	NA	HM019487.1	NA
樟科Lauraceae	豺皮樟	Litsea rotundifolia	KP092877.1	KP093930.1	NA	KX546970.1	NA
樟科Lauraceae	黄椿木姜子	Litsea variabilis	DQ120603.1	NA	NA	NA	NA
樟科Lauraceae	轮叶木姜子	Litsea verticillata	HQ697218.1	KX545856.1	NA	KX546982.1	NA
樟科Lauraceae	短序润楠	Machilus breviflora	KX546672.1	KX546042.1	NA	KX546989.1	NA
樟科Lauraceae	华润楠	Machilus chinensis	KX546473.1	KX545752.1	NA	KX546993.1	NA
樟科Lauraceae	黄心树	Machilus gamblei	KX546481.1	LC388306.1	NA	KX547011.1	NA
樟科Lauraceae	龙眼润楠	Machilus oculodracontis	HQ697188.1	NA	NA	NA	NA
樟科Lauraceae	梨润楠	Machilus pomifera	KX546499.1	KX545893.1	NA	KX547044.1	NA
樟科Lauraceae	粗壮润楠	Machilus robusta	KX546501.1	KX545873.1	NA	KX547050.1	NA
樟科Lauraceae	柳叶润楠	Machilus salicina	KX546505.1	KX546051.1	NA	KX547060.1	NA
樟科Lauraceae	绒毛润楠	Machilus velutina	KX546513.1	LC388308.1	NA	KX547077.1	NA
樟科Lauraceae	香港新木姜子	Neolitsea cambodiana	KP092890.1	HQ415376.1	NA	KX547094.1	NA
樟科Lauraceae	显脉新木姜子	Neolitsea phanerophlebia	DQ124284.1	KX545835.1	NA	KX547122.1	NA
樟科Lauraceae	美丽新木姜子	Neolitsea pulchella	DQ124288.1	KX545895.1	NA	KX547128.1	NA
樟科Lauraceae	闽楠	Phoebe bournei	EF538706.1	HM019369.1	NA	HM019509.1	NA
樟科Lauraceae	红毛山楠	Phoebe hungmoensis	HQ697206.1	NA	NA	NA	NA
樟科Lauraceae	乌心楠	Phoebe tavoyana	KX546474.1	KX545970.1	NA	KX547163.1	NA
猪笼草科Nepenthaceae	猪笼草	Nepenthes mirabilis	KP978842.1	KP978761.1	NA	KX527047.1	JX042568.1
紫草科Boraginaceae	破布木	Cordia dichotoma	JF332093.1	KU564560.1	NA	KY228855.1	NA
紫草科Boraginaceae	厚壳树	Ehretia acuminata	KP093243.1	EU599656.1	EU599744.1	HQ427271.1	EU600008.1
紫草科Boraginaceae	宿苞厚壳树	Ehretia asperula	KY320205.1	KY320207.1	NA	NA	KY320206.1
紫草科Boraginaceae	粗糠树	Ehretia dicksonii	KC999831	NA	NA	NA	NA
紫草科Boraginaceae	毛萼厚壳树	Ehretia laevis	JX856568.1	NA	NA	JX856693.1	NA
紫草科Boraginaceae	长花厚壳树	Ehretia longiflora	KP093241.1	EU599658.1	EU599746.1	EU599834.1	EU600010.1
紫草科Boraginaceae	银毛树	Tournefortia argentea	KY700516.1	NA	NA	NA	HQ286154.1
紫茉莉科Nyctaginaceae	避霜花/腺果藤	Pisonia aculeata	MG323910.1	KJ593993.1	NA	KJ594428.1	NA
紫茉莉科Nyctaginaceae	抗风桐	Pisonia grandis	JX844234.1	JX844246.1	NA	JX844258.1	JX844281.1
紫茉莉科Nyctaginaceae	胶果木	Pisonia umbellifera	MG323916.1	KY952490.1	NA	JX844265.1	JX844288.1
紫茉莉科Nyctaginaceae	紫丹	Tournefortia montana	NA	NA	NA	NA	NA
紫葳科Bignoniaceae	红椤	Crescentia cujete	NA	KJ012551.1	NA	KU559276.1	NA
紫葳科Bignoniaceae	猫尾木	Markhamia stipulata	KR532352.1	KX526595.1	KX526818.1	KX527427.1	NA
紫葳科Bignoniaceae	火烧花	Mayodendron igneum	KR532356.1	LC129161.1	NA	KX527072.1	NA
紫葳科Bignoniaceae	木蝴蝶	Oroxylum indicum	KR532464.1	HQ384520.1	AF102635.1	HQ384886.1	HQ412941.1
紫葳科Bignoniaceae	美叶菜豆树	Radermachera frondosa	KC878603.1	NA	AF102638.1	AF102654.1	FJ870055.1
紫葳科Bignoniaceae	海南菜豆树	Radermachera hainanensis	NA	NA	NA	LC129135	NA
棕榈科Arecaceae	大幅棕	Arenga caudata	JF344884.1	JF344952.1	NA	JF344805.1	NA
棕榈科Arecaceae	砂糖椰子	Arenga pinnata	JF344900.1	HQ720243.1	NA	KX618224.1	NA
棕榈科Arecaceae	南椰	Arenga westerhoutii	JF344909.1	JF344973.1	NA	JF344834.1	NA
棕榈科Arecaceae	鱼尾葵	Caryota maxima	KP095988.1	HQ415391.1	NA	KP094767.1	NA
棕榈科Arecaceae	短穗鱼尾葵	Caryota mitis	JF344921.1	KX783645.1	EU186214.1	KX783842.1	AB522079.1
棕榈科Arecaceae	琼棕	Chuniophoenix hainanensis	NA	NA	NA	AM903192.1	NA
棕榈科Arecaceae	椰子	Cocos nucifera	NA	JQ586725.1	AY044566.1	AY012507.1	JF718280.1
棕榈科Arecaceae	穗花轴榈	Licuala fordiana	NA	HQ720171.1	HQ721083.1	NA	NA
棕榈科Arecaceae	大叶蒲葵	Livistona saribus	NA	HQ720336.1	HQ720687.1	NA	AB522072.1
棕榈科Arecaceae	水椰	Nypa fruticans	NA	KJ784607.1	EU186217.1	AY012471.1	AY145339.1
棕榈科Arecaceae	棕竹	Rhapis excelsa	NA	HQ720321.1	HQ720704.1	KX783981.1	NA

## Sheet: Sheet2
	Present	Missing	Total	Percentage of missing data(%)	Aligned length
ITS	756	201	957	0.210031	8583
matK	755	202	957	0.211076	3989
rbcL	783	174	957	0.181818	1515
ndhF	208	749	957	0.782654	2522
trnL	472	485	957	0.506792	3748
Total	2974	1811	4785	0.378474	32227
